# Supplementary material for: The Glasgow Norms: Ratings of 5,500 words on nine scales
Source: Behav Res Methods. 2018 Sep 11;51(3):1258–70. doi: 10.3758/s13428-018-1099-3 (PMC6538586; doi:10.3758/s13428-018-1099-3)
Supplement: Supplementary file 2 — (CSV 795 kb) [file 13428_2018_1099_MOESM2_ESM.csv]

Words	Length	AROU			VAL			DOM			CNC			IMAG			FAM			AOA			SIZE			GEND
		M	SD	N	M	SD	N	M	SD	N	M	SD	N	M	SD	N	M	SD	N	M	SD	N	M	SD	N	M	SD	N
abattoir	8	4.200	2.400	25	2.864	1.740	22	4.333	1.285	21	5.455	1.900	22	4.391	2.121	23	2.382	1.799	34	6.760	0.427	25	4.652	1.549	23	5.391	1.170	23
abbey	5	3.125	2.342	32	5.781	1.268	32	4.667	1.551	33	5.906	1.508	32	5.344	1.881	32	3.324	1.810	34	5.177	1.339	34	5.121	1.629	33	3.303	1.193	33
abbreviate	10	3.273	1.582	33	5.250	1.031	32	5.235	1.238	34	3.286	1.733	35	3.177	1.689	34	5.121	1.838	33	5.543	1.130	35	2.667	1.700	33	3.971	0.954	34
abdicate	8	4.194	1.941	31	3.767	1.383	30	4.419	2.182	31	3.367	1.853	30	2.516	1.521	31	3.971	2.077	35	6.233	0.844	30	4.679	1.441	28	5.167	1.186	30
abdication	10	3.846	2.282	26	3.880	1.608	25	4.800	1.960	25	3.292	1.620	24	2.571	1.294	28	3.097	2.022	31	6.407	0.913	27	5.083	1.351	24	4.571	1.015	28
abdomen	7	4.714	2.092	35	5.486	0.967	35	5.441	1.666	34	6.606	0.649	33	6.235	1.165	34	4.636	1.738	33	5.457	1.179	35	3.529	1.480	34	4.600	1.020	35
abdominal	9	3.875	1.900	32	5.212	1.122	33	4.667	1.511	33	5.735	1.120	34	5.030	1.527	33	4.807	1.635	31	5.706	1.446	34	3.788	1.451	33	4.242	1.129	33
abduct	6	4.677	2.468	31	2.177	1.424	34	3.065	2.299	31	4.441	1.718	34	4.265	1.651	34	4.364	1.936	33	5.030	1.218	33	4.438	1.368	32	5.000	1.000	30
abducted	8	5.344	2.922	32	1.969	0.918	32	2.871	2.549	31	4.813	1.285	32	4.212	1.871	33	5.406	1.730	32	5.290	1.300	31	5.161	1.648	31	4.546	1.499	33
abduction	9	5.324	2.575	34	1.618	0.805	34	2.886	2.122	35	4.912	1.805	34	4.800	1.802	35	4.441	1.802	34	5.114	1.389	35	5.059	1.533	34	4.686	1.008	35
aberration	10	4.852	2.505	27	3.269	1.788	26	4.852	1.799	27	3.208	1.802	24	2.840	1.994	25	2.485	1.940	33	6.414	1.067	29	4.720	1.662	25	4.320	0.786	25
abide	5	3.875	1.816	32	5.375	1.516	32	4.500	2.345	32	2.485	1.131	33	2.364	1.367	33	4.226	1.679	31	5.697	1.267	33	4.033	1.354	30	4.147	1.115	34
ability	7	5.471	1.959	34	6.912	1.095	34	6.971	1.465	34	2.941	1.305	34	2.515	1.258	33	6.000	1.015	33	4.061	1.278	33	5.029	1.200	34	4.206	1.231	34
able	4	4.853	2.171	34	7.114	1.469	35	6.886	1.953	35	3.182	1.766	33	3.057	1.530	35	6.206	1.158	34	3.588	1.240	34	4.400	1.642	35	3.647	0.871	34
abode	5	3.897	1.807	29	5.710	1.349	31	5.800	1.514	30	4.464	2.096	28	4.452	2.061	31	3.303	1.766	33	6.226	0.906	31	4.148	1.079	27	3.567	1.023	30
abortion	8	3.914	2.989	35	2.588	1.611	34	5.429	2.811	35	5.364	1.738	33	4.303	1.946	33	4.938	1.784	32	6.118	0.993	34	4.939	1.757	33	2.618	1.237	34
abroad	6	6.548	2.077	31	6.743	1.317	35	5.118	1.762	34	4.559	1.459	34	4.486	1.730	35	6.030	1.141	33	3.857	1.476	35	5.500	1.312	34	3.882	0.582	34
abrupt	6	4.794	2.139	34	3.636	0.731	33	4.629	1.822	35	2.829	1.298	35	2.706	1.425	34	5.235	1.373	34	5.371	1.289	35	4.400	1.314	35	4.600	0.962	35
absorb	6	4.484	1.584	31	5.438	1.368	32	5.125	1.166	32	3.188	1.356	32	3.576	1.724	33	5.033	0.948	30	4.688	1.044	32	3.719	1.281	32	3.793	0.713	29
abstract	8	4.743	2.116	35	5.294	1.340	34	4.914	1.888	35	1.714	1.578	35	2.171	1.464	35	4.771	1.790	35	5.829	1.383	35	4.324	1.548	34	3.771	0.959	35
absurd	6	5.452	1.965	31	3.563	1.657	32	4.719	1.546	32	2.065	0.878	31	2.375	1.556	32	4.793	1.562	29	5.281	1.231	32	4.531	1.145	32	4.100	0.746	30
absurdly	8	4.515	1.956	33	3.394	0.983	33	4.697	1.527	33	2.515	1.306	33	2.469	1.436	32	4.250	1.969	32	5.455	1.104	33	4.727	1.052	33	4.000	1.206	33
abundance	9	4.714	2.373	35	6.576	1.256	33	6.200	1.564	35	3.229	1.774	35	3.971	1.748	35	4.559	1.630	34	6.114	0.949	35	6.143	0.960	35	3.600	0.932	35
abundant	8	5.235	2.402	34	7.000	1.633	33	6.094	1.665	32	3.000	1.435	34	2.829	1.812	35	5.094	1.739	32	6.143	0.930	35	5.758	1.326	33	3.882	1.323	34
abuse	5	4.879	2.783	33	1.563	1.499	32	2.500	1.768	32	3.419	1.476	31	3.909	1.712	33	5.303	1.359	33	5.177	1.271	34	4.743	1.679	35	5.061	1.347	33
abuser	6	5.059	3.217	34	1.500	1.036	34	3.743	2.902	35	4.667	1.735	33	5.029	1.665	35	4.441	1.752	34	5.657	1.013	35	5.486	1.402	35	5.571	1.050	35
abyss	5	6.226	1.963	31	3.242	1.970	33	3.433	2.124	30	3.177	1.740	34	4.235	2.157	34	3.242	1.907	33	6.182	0.869	33	6.242	1.016	33	4.424	1.371	33
academic	8	5.733	2.190	30	7.313	1.402	32	5.788	2.384	33	4.030	1.566	33	4.258	1.646	31	6.200	0.833	30	4.939	1.278	33	5.515	1.131	33	4.303	1.267	33
accelerate	10	6.794	1.491	34	6.382	1.189	34	6.794	1.471	34	4.500	1.685	34	4.625	1.576	32	6.091	1.334	33	5.152	1.158	33	4.849	1.329	33	4.882	1.182	34
accent	6	5.529	1.898	34	5.629	1.267	35	5.182	1.678	33	3.600	1.694	35	3.618	2.029	34	5.875	1.386	32	4.059	1.136	34	4.029	1.071	34	3.853	0.912	34
accept	6	5.182	1.800	33	6.688	1.333	32	5.969	1.896	32	3.313	1.722	32	3.031	1.896	32	6.194	1.060	31	4.235	1.031	34	4.400	1.052	30	3.273	0.930	33
acceptance	10	4.743	2.005	35	7.500	1.144	34	5.943	2.097	35	2.794	1.430	34	2.559	1.117	34	5.543	1.401	35	4.800	1.283	35	5.343	1.170	35	3.171	0.878	35
access	6	4.121	1.805	33	6.353	1.082	34	5.794	1.711	34	3.455	1.616	33	3.250	1.173	32	5.469	1.224	32	4.515	1.234	33	3.879	1.066	33	3.941	0.765	34
accident	8	5.400	2.180	35	2.765	1.113	34	3.029	1.524	34	4.343	1.567	35	4.943	1.851	35	6.235	0.909	34	2.882	1.345	34	4.971	1.276	35	4.114	0.747	35
accidental	10	4.382	1.847	34	3.941	1.162	34	4.182	1.800	33	2.941	1.282	34	3.177	1.524	34	5.906	1.100	32	3.324	1.277	34	4.029	1.317	34	3.939	1.099	33
accordion	9	4.000	2.719	33	5.727	1.136	33	5.441	1.648	34	6.500	0.947	34	6.273	1.483	33	3.794	1.430	34	4.265	1.379	34	3.543	1.518	35	4.147	0.912	34
accountant	10	2.900	1.739	30	4.433	1.023	30	4.367	1.643	30	5.813	1.014	32	5.226	1.453	31	4.655	1.917	29	5.313	1.379	32	3.966	1.377	29	4.900	1.076	30
accuse	6	5.742	1.813	31	2.742	0.717	31	4.844	2.048	32	2.344	0.888	32	2.452	1.388	31	5.035	1.450	29	4.563	1.144	32	4.967	1.329	30	4.167	0.898	30
accused	7	4.765	2.289	34	2.546	1.233	33	2.971	1.807	34	3.088	1.463	34	3.382	1.609	34	5.125	1.615	32	4.600	1.074	35	4.314	1.326	35	4.656	0.922	32
ace	3	5.735	2.091	34	7.333	1.247	33	6.129	1.385	31	3.219	1.536	32	3.697	1.992	33	4.393	1.698	28	3.912	1.337	34	4.182	1.604	33	4.433	1.116	30
ache	4	5.167	1.845	30	2.750	0.829	32	3.313	1.261	32	3.515	1.520	33	3.063	1.819	32	6.039	0.854	26	3.781	1.243	32	3.613	1.360	31	3.903	1.027	31
aches	5	4.063	1.968	32	2.871	0.975	31	2.813	1.102	32	3.813	1.685	32	3.219	1.653	32	5.655	1.153	29	4.000	1.369	32	3.968	1.470	31	3.867	0.957	30
achieve	7	6.424	1.955	33	7.750	1.436	32	7.091	1.730	33	2.879	1.430	33	2.677	1.532	31	5.750	1.022	28	4.515	1.077	33	5.233	1.334	30	4.032	0.897	31
achieved	8	6.143	2.072	35	7.886	1.430	35	7.441	1.418	34	2.500	1.266	34	3.088	1.772	34	6.029	1.200	34	4.571	1.294	35	5.343	1.194	35	4.029	1.341	35
achievement	11	6.333	2.383	33	7.938	1.478	32	7.452	1.187	31	2.879	1.387	33	3.875	1.746	32	6.200	1.137	30	4.455	1.208	33	5.710	1.325	31	3.906	1.100	32
acorn	5	4.364	1.755	33	5.742	1.106	31	5.500	1.173	32	6.724	0.581	29	6.517	0.676	29	4.484	1.916	31	3.061	1.099	33	1.879	1.451	33	3.714	0.700	28
acquire	7	4.419	2.028	31	6.257	1.104	35	5.939	1.791	33	3.059	1.434	34	2.657	1.620	35	5.121	1.387	33	5.829	0.910	35	4.086	1.105	35	4.161	0.846	31
acrobat	7	5.182	2.249	33	6.031	1.159	32	5.129	1.497	31	5.875	1.111	32	6.032	0.822	31	4.455	1.892	33	4.177	1.070	34	3.618	1.164	34	3.531	1.299	32
activate	8	5.242	2.349	33	6.471	1.169	34	6.343	1.851	35	3.677	1.761	34	3.294	1.856	34	5.515	1.480	33	4.576	1.016	33	4.212	1.122	33	4.156	1.228	32
active	6	6.531	1.785	32	7.000	0.901	32	6.581	1.130	31	3.750	1.323	32	4.750	1.677	32	6.484	0.757	31	3.581	1.071	31	4.774	1.385	31	4.156	1.093	32
activity	8	6.086	1.933	35	6.629	1.044	35	6.286	1.485	35	3.970	1.167	33	4.677	1.181	34	5.750	1.000	32	3.400	1.020	35	4.429	1.050	35	4.030	1.000	33
actor	5	5.515	2.204	33	6.281	1.419	32	5.618	1.715	34	5.700	1.187	30	5.970	1.141	33	6.065	1.435	31	3.371	0.865	35	4.455	1.373	33	5.588	1.216	34
actress	7	5.719	2.080	32	5.939	1.650	33	5.121	1.665	33	6.031	1.311	32	6.576	0.605	33	5.846	1.433	26	3.412	1.088	34	4.147	1.216	34	1.303	0.627	33
actual	6	4.121	1.665	33	5.559	0.945	34	5.235	1.628	34	3.118	1.827	34	2.636	1.872	33	6.242	0.889	33	3.941	1.259	34	4.206	1.301	34	4.118	1.157	34
actually	8	4.294	1.948	34	5.543	0.873	35	5.177	1.445	34	2.677	1.156	34	2.200	1.283	35	6.235	1.238	34	3.824	1.248	34	4.029	1.014	34	3.088	1.095	34
acute	5	4.235	2.045	34	4.941	1.235	34	4.912	1.560	34	3.235	1.610	34	2.824	1.757	34	4.182	1.946	33	5.765	1.139	34	2.677	1.490	34	3.618	0.971	34
adage	5	3.118	2.055	17	5.222	0.533	18	5.222	1.227	18	3.588	1.458	17	2.235	1.832	17	2.088	1.837	34	6.136	1.254	22	3.647	1.026	17	4.053	1.146	19
adapt	5	4.188	1.911	32	6.086	1.461	35	5.800	1.786	35	3.114	1.282	35	3.029	1.444	35	5.324	1.470	34	4.743	1.130	35	4.200	1.116	35	3.824	0.785	34
add	3	4.000	1.942	35	5.647	0.836	34	5.618	1.237	34	4.286	1.485	35	3.943	1.881	35	6.265	0.949	34	2.353	0.836	34	3.714	1.504	35	4.114	0.708	35
addict	6	4.857	2.307	35	2.171	1.108	35	3.086	2.234	35	4.400	1.694	35	5.000	1.673	35	5.273	1.523	33	5.400	1.020	35	4.771	1.514	35	4.886	1.063	35
addicted	8	6.094	2.170	32	2.424	0.922	33	2.364	1.936	33	3.515	1.617	33	3.121	1.822	33	5.727	1.523	33	4.969	1.237	32	5.484	1.317	31	4.969	0.984	32
addition	8	3.400	1.870	35	5.457	0.873	35	5.629	1.017	35	3.677	1.827	34	3.382	1.732	34	5.412	1.665	34	3.371	1.044	35	4.314	1.063	35	3.800	0.709	35
address	7	3.206	1.875	34	5.382	0.768	34	5.364	1.410	33	5.059	1.327	34	4.343	1.851	35	5.839	1.568	31	3.371	1.123	35	3.912	1.292	34	4.000	0.686	34
address (postal)	7	3.546	1.940	33	5.000	0.739	33	5.114	1.489	35	5.581	1.454	31	4.559	1.648	34	6.094	1.128	32	3.059	1.056	34	3.471	1.419	34	4.000	0.612	32
address (speak to)	7	4.000	2.029	34	5.559	1.063	34	6.182	2.066	33	4.114	1.652	35	4.200	1.670	35	4.857	1.710	35	4.800	1.090	35	4.171	1.502	35	3.824	0.954	34
adequate	8	3.778	1.718	36	5.333	1.564	36	4.765	1.783	34	2.500	1.399	34	2.912	1.652	34	5.281	1.772	32	5.571	1.420	35	3.794	1.301	34	4.056	1.246	36
adjective	9	3.636	1.738	33	5.394	0.851	33	4.844	1.523	32	3.594	1.765	32	2.844	1.752	32	5.613	1.287	31	4.182	0.968	33	3.455	1.479	33	3.727	0.930	33
adjust	6	4.364	1.702	33	5.727	1.262	33	5.667	1.511	33	3.094	1.378	32	3.000	1.688	33	5.897	1.241	29	4.294	1.125	34	3.758	1.129	33	3.882	0.900	34
admiral	7	5.029	1.993	35	5.882	1.471	34	6.613	2.281	31	5.706	1.486	34	5.606	1.613	33	3.969	1.896	32	4.906	1.355	32	4.909	1.379	33	5.970	0.937	33
admire	6	6.294	1.871	34	7.625	1.139	32	5.875	1.833	32	2.710	1.507	31	3.750	1.920	32	6.100	0.978	30	4.667	1.172	33	4.625	0.781	32	3.088	1.463	34
admired	7	6.600	1.534	35	7.882	0.993	34	6.714	2.159	35	2.882	1.388	34	2.853	1.517	34	5.571	1.154	35	4.657	1.308	35	4.971	1.098	34	3.324	1.490	34
adopt	5	4.387	1.559	31	6.094	1.665	32	5.469	1.561	32	3.645	1.449	31	3.125	1.536	32	4.867	1.586	30	4.250	0.968	32	4.452	1.131	31	2.786	0.860	28
adorable	8	6.936	1.390	31	7.781	1.166	32	5.375	1.996	32	2.258	0.717	31	3.469	1.581	32	5.630	1.024	27	4.281	1.586	32	4.310	1.556	29	2.300	0.936	30
adore	5	6.516	1.847	31	8.226	0.831	31	5.516	2.138	31	2.344	1.019	32	3.344	1.651	32	5.179	1.283	28	4.219	1.192	32	4.936	1.294	31	2.690	1.117	29
adult	5	5.059	1.909	34	5.882	1.207	34	6.091	2.165	33	4.933	1.413	30	5.433	1.283	30	6.552	0.674	29	2.706	0.824	34	4.452	1.103	31	4.156	0.905	32
adultery	8	5.912	2.672	34	1.882	1.207	34	4.412	2.415	34	4.029	1.689	34	4.235	1.956	34	5.000	1.688	33	6.147	1.033	34	5.324	1.254	34	4.324	1.408	34
adults	6	4.559	2.278	34	5.543	0.996	35	5.629	2.179	35	5.457	1.662	35	6.257	1.024	35	6.546	0.820	33	2.314	0.919	35	4.571	1.440	35	4.343	0.754	35
advanced	8	5.382	1.971	34	6.606	1.938	33	6.118	1.922	34	2.765	1.214	34	3.088	1.616	34	6.094	1.100	32	4.882	1.345	34	5.088	1.222	34	4.031	1.045	32
advantage	9	6.531	1.000	32	7.303	1.167	33	7.194	1.490	31	2.879	1.409	33	2.719	1.566	32	5.893	1.047	28	4.727	0.993	33	5.258	0.983	31	4.690	0.875	29
adventure	9	7.853	1.517	34	7.971	0.985	34	7.313	1.828	32	2.912	1.541	34	4.743	1.746	35	5.576	1.256	33	2.941	1.056	34	6.118	0.993	34	4.794	0.832	34
adverb	6	2.938	1.870	32	5.094	0.843	32	5.235	1.031	34	3.314	1.686	35	2.529	1.538	34	5.000	1.391	31	4.647	0.967	34	3.147	1.517	34	4.030	0.834	33
adverse	7	4.371	2.256	35	3.091	1.464	33	3.636	1.534	33	2.455	1.519	33	2.529	1.613	34	4.743	1.778	35	5.765	1.395	34	4.765	1.395	34	4.353	1.082	34
adversity	9	4.800	2.330	30	3.774	1.736	31	4.300	2.084	30	2.484	1.103	31	2.567	1.283	30	4.161	2.018	31	6.226	0.941	31	5.167	1.267	30	4.500	1.148	30
advice	6	4.088	1.721	34	6.229	1.267	35	5.229	2.030	35	2.353	1.185	34	2.882	1.676	34	6.094	1.308	32	4.657	1.013	35	4.212	1.365	33	3.000	1.095	35
advise	6	4.182	1.585	33	6.441	1.241	34	5.813	1.991	32	3.697	1.507	33	2.788	1.273	33	5.677	1.228	31	4.571	1.271	35	4.323	1.089	31	3.250	1.173	32
advisor	7	3.364	1.823	33	6.029	0.954	34	5.147	2.017	34	5.353	1.326	34	4.235	1.716	34	5.281	1.463	32	5.441	1.193	34	4.061	1.099	33	4.171	1.404	35
advisors	8	3.606	2.074	33	6.000	1.414	33	4.774	1.736	31	4.710	1.708	31	4.625	1.798	32	5.781	1.386	32	5.677	1.228	31	4.710	1.053	31	4.032	1.332	31
aeroplane	9	4.914	2.196	35	5.941	1.305	34	4.529	1.440	34	6.706	0.620	34	6.824	0.452	34	6.250	0.829	32	2.343	1.120	35	5.882	1.623	34	5.114	1.036	35
afar	4	3.781	1.883	32	4.294	1.296	34	4.457	1.380	35	3.000	1.566	31	3.788	1.610	33	4.125	1.965	32	5.118	1.132	34	4.471	1.719	34	3.750	0.901	32
affair	6	5.969	2.391	32	2.438	1.321	32	4.441	2.403	34	3.394	1.434	33	4.424	1.810	33	5.688	1.570	32	5.618	1.000	34	4.758	1.371	33	4.235	1.816	34
affect	6	4.500	2.145	34	4.941	1.027	34	5.177	2.203	34	2.412	1.166	34	2.177	1.200	34	5.559	1.355	34	4.485	1.209	33	4.242	1.256	33	3.618	1.000	34
affection	9	6.824	2.162	34	8.177	0.954	34	5.588	2.184	34	3.118	1.952	34	4.600	1.727	35	5.882	1.051	34	4.706	1.318	34	5.441	1.241	34	1.771	0.680	35
affectionate	12	7.206	1.795	34	8.000	0.853	33	6.273	1.780	33	3.471	1.819	34	4.706	1.807	34	6.121	1.094	33	4.970	1.403	33	5.471	0.776	34	2.147	1.088	34
afford	6	4.853	2.171	34	5.879	1.996	33	5.200	2.240	35	3.576	1.688	33	3.364	1.453	33	5.706	1.466	34	4.314	1.430	35	4.273	1.309	33	4.457	1.051	35
affordable	10	4.774	2.027	31	6.800	1.327	35	4.857	1.693	35	3.200	1.369	35	3.171	1.576	35	5.971	1.071	34	4.771	1.311	35	3.588	1.115	34	3.941	0.802	34
afraid	6	5.514	2.534	35	2.206	0.832	34	2.706	1.791	34	2.686	1.368	35	4.588	1.717	34	6.094	1.259	32	2.600	0.962	35	5.265	1.196	34	3.353	1.108	34
after	5	4.382	1.847	34	5.143	0.960	35	4.576	1.156	33	3.314	1.489	35	2.743	1.480	35	5.781	1.452	32	2.257	0.805	35	3.971	1.134	35	4.059	0.639	34
afterlife	9	5.000	2.361	33	5.212	2.114	33	3.455	1.986	33	2.303	1.642	33	2.939	1.808	33	4.939	1.556	33	4.697	1.337	33	5.849	1.351	33	3.879	0.807	33
age	3	3.514	1.763	35	4.939	0.983	33	4.714	1.750	35	3.971	1.871	34	3.286	1.891	35	6.400	1.020	35	1.971	0.747	34	4.471	1.500	34	3.914	1.079	35
aged	4	2.857	1.659	35	3.879	1.665	33	3.849	2.217	33	3.441	1.594	34	4.371	1.623	35	5.485	1.598	33	4.371	1.790	35	4.424	1.759	33	4.429	1.226	35
agent	5	4.540	1.780	63	5.109	1.120	64	5.213	1.728	61	4.672	1.300	64	4.349	1.524	63	4.950	1.755	60	4.788	1.273	66	4.017	1.133	60	4.836	0.995	61
aggression	10	6.182	2.418	33	2.281	1.305	32	5.242	2.753	33	3.548	1.682	31	4.515	1.940	33	4.815	1.467	27	5.152	1.077	33	5.484	1.341	31	5.969	0.810	32
aggressive	10	6.455	2.105	33	2.094	1.182	32	5.909	2.442	33	3.030	1.114	33	4.094	1.684	32	5.533	1.310	30	4.636	1.123	33	5.226	1.313	31	6.033	0.875	30
agile	5	6.333	1.837	33	6.941	1.136	34	5.788	1.919	33	3.606	1.669	33	4.500	1.613	34	4.273	1.797	33	5.382	1.261	34	3.771	1.375	35	3.303	1.467	33
agility	7	5.939	1.906	33	6.778	1.204	36	6.543	1.872	35	3.515	1.617	33	3.657	2.013	35	4.781	1.866	32	5.333	1.269	36	4.206	1.324	34	4.086	1.381	35
agony	5	5.515	2.476	33	1.546	0.891	33	3.091	1.913	33	3.152	1.760	33	4.323	1.924	31	5.290	1.590	31	4.242	1.129	33	5.515	1.131	33	4.063	1.298	32
agree	5	5.382	1.476	34	7.382	1.394	34	6.794	1.549	34	3.118	1.641	34	3.333	1.682	33	6.781	0.483	32	3.118	0.758	34	4.727	1.213	33	3.647	0.936	34
agreement	9	5.531	2.121	32	7.714	1.002	35	5.485	2.258	33	3.171	1.521	35	3.727	1.895	33	5.906	1.234	32	4.647	1.210	34	4.879	1.343	33	3.500	1.118	32
aid	3	5.219	1.763	32	6.909	1.334	33	5.031	1.705	32	4.364	1.534	33	4.097	1.489	31	5.600	1.281	30	4.424	1.256	33	4.455	1.157	33	3.710	1.083	31
aim	3	4.794	2.069	34	6.606	1.229	33	6.829	1.748	35	2.677	1.509	34	2.941	1.697	34	5.909	1.111	33	3.857	1.334	35	4.206	1.255	34	4.265	0.851	34
aim (objective)	3	4.909	2.340	33	6.382	1.189	34	5.909	2.021	33	3.294	1.840	34	2.909	1.583	33	6.030	1.029	33	4.529	1.334	34	4.500	1.399	34	4.235	1.086	34
aim (target)	3	5.200	2.214	35	5.600	1.642	35	6.714	1.631	35	4.677	1.604	34	5.286	1.614	35	5.970	0.969	33	3.618	1.534	34	3.686	1.617	35	4.743	1.104	35
air	3	4.813	1.845	32	6.719	1.463	32	4.933	1.672	30	4.250	1.458	32	2.969	1.723	32	6.182	1.302	22	2.500	1.000	32	4.750	2.208	32	3.621	0.887	29
airplane	8	5.265	2.279	34	5.794	1.568	34	5.455	2.061	33	6.706	0.787	34	6.849	0.435	33	6.294	1.151	34	2.177	0.746	34	5.735	1.852	34	5.091	1.264	33
airport	7	5.767	1.856	30	5.387	1.407	31	5.531	1.904	32	6.500	0.885	30	6.581	0.610	31	5.630	1.788	27	3.094	0.980	32	5.719	1.375	32	4.407	0.681	27
aisle	5	3.613	1.826	31	5.226	1.007	31	4.710	1.223	31	5.719	1.038	32	5.438	1.029	32	4.867	1.455	30	4.531	1.172	32	3.781	1.111	32	3.345	0.800	29
albatross	9	4.148	2.401	61	5.127	1.148	63	5.290	1.620	62	6.453	1.172	64	5.576	1.679	59	2.879	1.847	66	5.554	1.425	65	4.206	1.585	63	4.678	0.947	59
album	5	4.031	1.992	32	5.767	0.989	30	5.323	0.894	31	5.936	1.105	31	5.633	0.948	30	5.692	1.435	26	3.936	1.105	31	2.875	1.341	32	4.148	0.890	27
alcohol	7	5.758	2.175	33	5.219	1.763	32	4.882	1.967	34	6.412	0.809	34	6.294	1.072	34	6.242	1.349	33	4.829	1.363	35	4.171	1.363	35	4.576	0.818	33
alcoholic	9	4.686	2.594	35	2.000	1.549	35	2.886	2.175	35	4.500	1.595	34	5.469	1.658	32	6.000	1.477	33	5.686	1.063	35	4.571	1.536	35	5.229	1.173	35
alert	5	6.625	1.949	32	5.719	1.644	32	6.194	2.007	31	3.182	1.403	33	3.387	1.559	31	5.231	1.310	26	4.406	1.247	32	4.966	1.299	29	4.308	0.722	26
algebra	7	2.323	1.654	31	3.839	1.706	31	3.871	1.680	31	4.394	1.969	33	5.182	1.527	33	5.400	1.744	30	5.636	1.202	33	4.000	1.541	32	4.625	0.820	32
alien	5	5.091	2.789	33	4.686	1.582	35	4.200	1.600	35	4.324	2.068	34	5.824	1.855	34	5.030	1.800	33	3.314	1.036	35	4.529	1.118	34	4.857	1.175	35
alimony	7	3.542	1.802	24	3.750	1.430	28	4.500	1.658	24	4.391	1.763	23	2.577	1.364	26	2.788	1.903	33	6.345	1.211	29	4.667	1.089	27	4.154	1.634	26
alive	5	6.758	2.161	33	8.000	1.231	33	7.121	2.100	33	4.333	2.156	33	4.788	2.011	33	5.906	1.182	32	2.667	0.974	33	5.714	1.406	35	3.455	1.183	33
all	3	3.625	1.916	32	5.469	0.968	32	5.419	1.409	31	3.313	1.878	32	2.969	1.468	32	6.645	1.123	31	1.807	0.931	31	5.839	1.588	31	4.000	0.433	32
allergy	7	3.629	2.030	35	2.912	0.919	34	2.765	1.516	34	4.882	1.451	34	4.343	1.788	35	5.333	1.385	33	3.971	1.230	35	4.059	1.110	34	4.000	1.057	34
alley	5	4.125	1.900	32	4.088	0.951	34	4.324	1.077	34	6.125	1.293	32	6.182	0.999	33	5.000	1.503	31	3.794	1.023	34	3.429	1.661	35	4.424	0.653	33
alligator	9	5.656	2.010	32	4.364	1.755	33	3.719	1.924	32	6.546	1.047	33	6.677	0.931	34	5.267	1.948	30	2.824	1.200	34	4.765	1.783	34	4.971	1.581	34
allow	5	4.088	1.853	34	6.206	1.079	34	5.727	2.219	33	2.971	1.485	34	2.412	1.353	34	6.129	0.942	31	2.824	1.248	34	4.059	1.235	34	3.882	0.832	34
allowed	7	4.706	2.163	34	6.571	1.745	35	4.914	2.477	35	2.971	1.404	35	2.600	1.589	35	6.200	0.709	35	3.059	1.056	34	4.727	1.286	33	3.914	1.079	35
allure	6	5.833	2.252	30	6.000	1.461	30	4.970	1.899	33	2.581	1.409	31	2.594	1.320	32	3.500	1.719	34	6.382	0.940	34	4.594	1.343	32	2.879	1.320	33
aloft	5	4.069	1.893	29	5.267	0.854	30	5.065	1.216	31	3.379	1.424	29	3.138	1.676	29	3.030	1.749	33	5.774	1.210	31	4.000	1.330	26	3.897	0.803	29
alone	5	3.824	2.407	34	2.714	1.446	35	4.265	2.266	34	3.371	1.725	35	4.400	1.660	35	6.030	1.267	33	2.743	1.078	35	4.029	2.065	34	3.886	0.666	35
aloof	5	4.400	2.123	30	4.200	1.352	30	5.097	1.940	31	2.138	1.008	29	3.172	1.840	29	3.382	1.766	34	5.767	0.883	30	3.467	1.455	30	4.063	1.248	32
aloud	5	5.457	1.991	35	5.314	1.214	35	5.857	1.659	35	3.800	1.670	35	3.486	1.857	35	5.484	1.074	31	3.429	1.077	35	4.886	1.410	35	3.941	1.162	34
altar	5	3.758	1.970	33	4.719	1.988	32	4.968	1.909	31	5.875	1.218	32	6.000	1.203	29	3.828	1.763	29	4.364	1.432	33	4.194	1.203	31	4.107	1.448	28
alter	5	4.727	1.462	33	5.242	1.232	33	4.719	1.824	32	3.906	2.112	32	4.219	2.103	32	4.571	1.450	28	4.333	1.318	33	4.000	1.275	32	3.500	0.885	30
altitude	8	5.061	2.461	33	5.152	1.048	33	5.606	1.922	33	4.030	1.547	33	3.818	1.850	33	4.813	1.776	32	5.364	1.123	33	5.697	1.507	33	4.871	1.008	31
amateur	7	3.824	1.992	34	4.147	0.845	34	3.657	1.820	35	3.229	1.725	35	3.086	1.628	35	5.029	1.699	35	5.600	1.020	35	3.029	1.082	35	4.286	0.848	35
amaze	5	6.529	2.239	34	7.500	1.219	34	6.364	1.772	33	2.353	0.936	34	2.771	1.742	35	5.882	1.255	34	4.257	1.556	35	5.353	1.234	34	3.206	1.324	34
amazing	7	7.147	1.498	34	8.406	1.114	32	6.824	1.599	34	2.781	1.596	32	2.781	1.536	32	6.344	1.019	32	3.143	0.639	35	5.765	1.002	34	3.324	1.254	34
ambassador	10	4.781	1.833	32	6.125	1.293	32	5.871	2.211	31	5.267	1.263	30	4.656	1.428	32	4.345	1.603	29	5.719	0.943	32	4.839	1.370	31	5.258	0.949	31
amber	5	4.933	1.672	30	5.733	1.124	30	4.645	0.863	31	5.188	1.648	32	5.129	1.540	31	4.724	1.779	29	4.438	1.273	32	3.387	1.068	31	2.857	0.990	28
ambition	8	6.879	2.056	33	7.686	1.282	35	7.559	1.630	34	2.294	1.563	34	3.429	1.871	35	5.849	1.459	33	5.029	0.971	35	6.114	1.214	35	4.485	1.438	33
ambulance	9	5.412	2.328	34	4.722	2.673	36	3.429	1.841	35	6.771	0.420	35	6.886	0.318	35	6.515	0.892	33	2.889	1.410	36	4.677	1.640	34	4.556	0.896	36
ammunition	10	5.818	2.194	33	2.849	1.500	33	6.188	2.297	32	5.970	0.870	33	5.871	1.362	31	5.030	1.800	33	5.485	1.184	33	4.909	1.815	33	5.781	1.023	32
amount	6	3.647	1.939	34	5.618	1.058	34	5.484	1.365	31	3.912	1.738	34	3.182	1.507	33	6.485	0.657	33	3.265	1.066	34	4.485	1.158	33	4.125	0.927	32
amphibian	9	4.086	1.857	35	5.412	1.166	34	5.235	1.113	34	6.364	0.731	33	6.030	1.446	33	4.032	1.576	31	4.727	1.188	33	3.353	1.780	34	4.000	0.875	34
amplifier	9	5.900	2.087	30	5.871	0.793	31	5.903	1.489	31	5.563	1.144	32	5.226	1.601	31	4.214	1.634	28	5.875	1.083	32	4.645	1.536	31	4.552	0.894	29
amplify	7	5.970	2.263	33	5.758	1.181	33	6.455	1.689	33	3.879	1.771	33	3.531	1.854	32	4.871	1.497	31	5.636	1.150	33	5.484	1.215	31	4.485	1.131	33
amputate	8	4.714	2.679	35	2.294	1.563	34	3.743	2.322	35	5.177	1.706	34	5.629	1.551	35	4.206	1.937	34	5.200	1.410	35	5.059	1.608	34	4.818	0.796	33
amuse	5	6.059	1.714	34	7.412	1.088	34	6.000	1.572	34	2.879	1.122	33	3.688	1.379	32	5.879	1.094	33	4.088	1.172	34	4.424	1.129	33	3.853	0.974	34
amusement	9	6.486	2.183	35	7.629	0.929	35	6.543	1.556	35	3.771	1.514	35	4.571	1.678	35	5.794	1.183	34	4.088	1.483	34	4.800	1.190	35	3.629	1.098	35
amusing	7	6.088	2.201	34	7.818	1.058	33	6.206	1.779	34	2.677	1.089	31	3.765	1.783	34	6.125	0.927	32	4.500	1.289	34	4.177	1.175	34	4.088	0.981	34
analogue	8	3.394	1.906	33	4.971	0.822	34	5.031	1.287	32	3.914	1.461	35	3.382	1.732	34	3.588	1.972	34	5.824	1.361	34	3.514	0.906	35	4.382	0.728	34
analyst	7	3.500	2.186	34	5.121	0.686	33	5.364	1.473	33	4.714	1.631	35	3.824	1.757	34	4.344	1.978	32	6.206	0.832	34	3.677	1.280	31	4.484	1.012	31
anchor	6	3.629	1.838	35	5.171	1.159	35	5.143	2.257	35	6.471	0.848	34	6.618	0.971	34	5.242	1.596	33	3.571	1.178	35	4.382	1.627	34	5.343	1.013	35
ancient	7	3.788	2.253	33	5.613	1.210	31	4.516	1.563	31	3.788	1.754	33	4.355	1.752	31	5.071	1.486	28	4.030	1.446	33	5.344	1.449	32	4.303	1.243	33
anecdote	8	5.206	1.811	34	6.088	1.358	34	5.546	1.671	33	3.265	2.034	34	3.257	2.047	35	4.343	1.706	35	6.457	0.731	35	3.441	1.459	34	4.088	0.781	34
angel	5	5.970	2.236	33	8.118	0.963	34	5.063	1.870	32	3.382	2.262	34	5.546	1.971	33	5.781	1.556	32	2.677	1.104	34	4.818	1.466	33	1.758	0.780	33
anger	5	5.636	2.568	33	2.529	1.500	34	4.618	2.364	34	3.647	1.813	34	4.758	1.776	33	6.235	0.877	34	2.794	0.994	34	5.515	1.104	33	4.914	1.251	35
angle	5	3.824	2.036	34	5.063	0.609	32	4.818	1.140	33	4.212	1.683	33	4.912	1.560	34	5.207	1.270	29	4.147	0.879	34	3.258	1.319	31	4.300	0.936	30
angry	5	5.906	2.283	32	2.394	1.013	33	5.419	2.380	31	3.613	1.538	31	5.394	1.229	33	6.516	0.911	31	2.267	0.854	30	4.774	1.453	31	5.344	1.107	32
anguish	7	4.771	2.166	35	2.457	1.338	35	3.788	1.838	33	2.559	1.117	34	3.629	1.742	35	3.735	1.820	34	5.943	1.194	35	4.857	1.150	35	3.857	1.397	35
animal	6	5.323	2.234	31	6.206	1.430	34	5.485	1.811	33	6.424	1.207	33	6.647	0.800	34	6.333	0.830	30	1.857	0.723	35	4.257	1.051	35	3.970	0.937	33
animals	7	5.807	1.991	31	6.939	1.476	33	5.576	2.089	33	6.406	1.169	32	6.706	0.749	34	6.613	0.605	31	1.794	0.796	34	4.588	1.478	34	3.824	1.339	34
animosity	9	6.484	1.682	31	2.613	1.600	31	4.484	1.998	31	2.219	1.340	32	2.677	1.574	31	3.613	1.808	31	6.406	0.785	32	4.833	1.485	30	4.036	1.210	28
ankle	5	3.807	1.595	31	5.152	0.435	33	5.000	0.968	32	6.733	0.629	30	6.724	0.690	29	6.346	1.107	26	2.774	1.156	31	2.484	0.798	31	3.621	0.887	29
annoy	5	4.618	2.485	34	2.647	0.936	34	5.382	2.142	34	2.500	0.978	34	3.353	1.661	34	5.909	1.288	33	3.059	0.938	34	4.029	1.465	34	4.485	1.184	33
annoyance	9	4.457	2.465	35	2.471	0.882	34	5.000	2.060	33	2.971	1.505	34	3.400	1.553	35	5.794	1.324	34	4.882	1.388	34	4.903	1.784	31	4.400	1.335	35
annoying	8	4.235	2.073	34	2.697	1.029	33	4.088	1.704	34	3.324	1.744	34	3.677	2.054	34	6.424	0.954	33	3.029	1.098	34	4.529	1.311	34	4.242	1.074	33
answer	6	4.400	1.808	35	6.057	1.264	35	5.800	1.618	35	3.941	1.798	34	4.031	1.705	32	6.344	0.956	32	2.829	0.941	35	4.382	1.415	34	3.909	0.668	33
ant	3	3.029	1.757	34	4.647	0.800	34	4.514	1.962	35	6.629	0.865	35	6.743	0.498	35	5.546	1.458	33	2.000	0.676	35	1.500	1.091	34	4.206	0.932	34
anteater	8	4.032	2.040	31	5.219	0.649	32	5.333	1.407	33	6.742	0.506	31	6.433	0.844	30	3.471	1.851	34	4.000	1.437	31	3.800	1.815	30	4.594	0.785	32
antelope	8	4.086	2.170	35	5.714	1.030	35	5.229	1.514	35	6.400	1.101	35	6.529	1.118	34	4.059	1.798	34	3.886	1.430	35	4.257	1.556	35	3.743	1.295	35
anthem	6	5.303	2.153	33	6.364	1.432	33	5.455	1.395	33	4.576	1.326	33	3.364	1.702	33	5.129	1.560	31	4.849	1.395	33	5.061	1.613	33	4.455	1.131	33
anthropology	12	4.063	2.344	32	5.419	0.872	31	5.344	1.613	32	2.968	1.713	31	2.438	1.638	32	3.143	1.988	35	6.594	1.057	32	5.094	1.208	32	4.375	1.053	32
anticipation	12	7.303	1.527	33	6.382	1.698	34	5.000	2.160	33	2.229	1.017	35	2.800	1.670	35	5.182	1.641	33	5.686	1.214	35	5.455	1.258	33	3.257	1.078	35
anus	4	4.030	2.431	33	4.156	1.326	32	5.000	1.372	34	5.906	1.234	32	5.484	1.624	31	4.636	1.856	33	5.800	1.305	35	2.853	1.498	34	4.656	1.215	32
anxiety	7	5.265	2.934	34	2.257	0.873	35	2.313	1.509	32	2.618	1.261	34	4.057	2.042	35	5.588	1.536	34	5.471	0.977	34	5.059	1.571	34	3.147	1.167	34
anxious	7	5.686	2.376	35	2.657	1.194	35	3.265	1.945	34	2.657	1.492	35	3.806	2.052	36	6.000	1.557	33	5.306	1.330	36	4.618	1.627	34	3.056	0.780	36
apathy	6	4.793	2.140	29	4.759	2.160	29	4.429	1.678	28	2.000	0.984	31	2.500	1.296	28	3.656	2.071	32	6.355	1.033	31	4.069	1.311	29	3.308	1.408	26
ape	3	4.677	2.054	34	5.121	1.297	33	5.030	1.487	33	6.576	0.854	33	6.647	0.800	34	5.546	1.777	33	2.794	0.796	34	4.849	1.395	33	5.618	0.940	34
apex	4	4.276	2.211	29	5.846	1.537	26	5.440	1.627	25	4.250	1.993	28	4.069	2.050	29	3.121	1.855	33	6.267	1.181	30	4.333	1.440	27	4.103	1.213	29
apologize	9	5.000	1.867	31	5.970	2.037	33	5.030	2.037	33	3.531	1.854	32	4.063	2.045	32	6.290	0.957	31	3.333	1.271	33	4.563	1.540	32	3.333	1.005	33
apology	7	4.500	2.145	34	6.088	1.704	34	5.371	2.380	35	3.059	1.392	34	3.000	1.512	35	5.939	1.229	33	3.242	1.181	33	4.706	1.318	34	3.265	1.093	34
appalling	9	5.364	2.568	33	2.059	1.136	34	4.235	1.783	34	2.412	1.061	34	2.939	1.556	33	5.091	1.602	33	5.294	1.318	34	5.242	1.074	33	4.177	0.821	34
appear	6	4.406	1.783	32	5.656	1.290	32	5.172	1.743	29	2.750	1.146	32	3.094	1.588	32	5.667	1.164	30	3.750	1.118	32	3.807	1.090	31	3.759	0.678	29
appearance	10	5.406	1.598	32	5.406	1.433	32	4.688	2.083	32	2.546	1.157	33	3.156	1.439	32	5.552	1.101	29	4.438	1.197	32	4.394	1.476	33	2.938	0.966	32
appeared	8	5.065	1.795	31	5.677	0.857	31	5.323	1.254	31	2.700	1.215	30	2.625	1.516	32	5.643	1.342	28	3.875	1.166	32	4.035	0.928	29	3.750	0.829	28
applause	8	6.686	1.652	35	7.800	1.009	35	6.686	1.635	35	5.600	1.126	35	5.914	1.296	35	6.030	0.937	33	3.629	1.396	35	5.000	1.414	35	3.914	0.692	35
apple	5	4.677	2.138	34	6.147	1.191	34	5.485	1.209	33	6.824	0.452	34	6.909	0.379	33	6.719	0.572	32	1.529	0.606	34	2.441	1.241	34	3.424	0.954	33
Apple (brand)	5	4.849	2.687	33	5.971	1.902	34	4.600	2.440	35	5.943	1.264	35	6.677	0.794	34	6.529	0.915	34	6.000	1.553	34	5.353	1.954	34	4.647	1.210	34
apple (fruit)	5	4.636	2.172	33	6.121	1.297	33	5.286	1.385	35	6.765	0.597	34	6.800	0.466	35	6.613	0.656	31	1.576	0.698	33	2.314	1.260	35	3.212	0.946	33
appliance	9	3.364	1.554	33	5.257	1.227	35	5.242	1.985	33	5.353	1.453	34	5.057	1.655	35	5.618	1.435	34	4.909	1.111	33	3.912	1.314	34	4.400	1.200	35
applied	7	3.758	2.060	33	5.839	1.298	31	5.742	1.866	31	2.727	1.483	33	2.188	1.333	32	5.069	1.507	29	5.469	1.199	32	4.194	1.203	31	4.156	0.833	32
apply	5	3.971	1.807	34	5.771	1.244	35	5.697	1.696	33	3.177	1.774	34	2.636	1.494	33	5.824	1.042	34	4.829	1.082	35	3.824	0.954	34	4.029	0.654	35
appoint	7	3.818	2.022	33	5.618	1.329	34	5.727	2.219	33	3.636	1.494	33	3.030	1.623	33	4.636	1.806	33	5.412	1.375	34	3.882	1.388	34	4.265	1.093	34
appointment	11	3.515	2.076	33	4.970	1.114	33	4.706	1.871	34	4.886	1.635	35	4.000	2.030	33	5.697	1.243	33	4.000	1.270	31	3.606	1.254	33	3.625	1.111	32
appreciate	10	5.750	1.436	32	7.813	0.808	32	6.161	1.526	31	3.344	1.265	32	3.939	1.594	33	6.281	1.152	32	4.531	1.392	32	5.000	1.270	31	2.938	0.966	32
approval	8	5.714	2.050	35	7.441	1.006	34	4.794	2.180	34	3.314	1.368	35	3.441	1.439	34	5.941	1.110	34	4.886	1.190	35	4.912	1.095	34	3.343	1.170	35
approve	7	5.061	1.825	33	6.939	1.254	33	6.546	1.876	33	3.097	1.489	31	3.206	1.623	34	5.719	1.256	32	4.400	1.047	35	4.294	1.226	34	3.606	0.952	33
apricot	7	4.188	1.927	32	5.939	1.153	33	5.121	1.343	33	6.500	1.091	34	6.697	0.577	33	5.677	1.634	31	3.206	1.207	34	2.441	1.499	34	3.206	1.132	34
apron	5	3.724	1.760	29	5.226	0.705	31	4.344	1.492	32	6.452	0.711	31	6.613	0.549	31	4.615	1.734	26	3.226	0.974	31	2.719	1.179	32	2.000	0.981	27
aptitude	8	4.500	2.136	32	5.939	1.536	33	6.118	1.491	34	2.818	1.290	33	2.030	1.141	33	4.030	1.586	33	6.382	0.768	34	4.688	1.184	32	4.455	0.956	33
arch	4	4.250	1.620	32	5.500	1.176	30	4.903	1.399	31	5.375	1.536	32	5.677	1.468	31	4.296	1.739	27	4.452	1.478	31	4.233	1.383	30	4.143	0.742	28
archaeology	11	3.529	2.291	34	5.353	1.326	34	5.412	1.593	34	4.829	1.665	35	4.114	2.011	35	4.485	1.777	33	6.029	1.071	34	5.235	1.307	34	4.943	1.241	35
archer	6	4.273	2.019	33	4.970	0.834	33	6.088	1.401	34	6.250	0.901	32	6.303	0.870	33	4.125	1.691	32	4.576	1.326	33	3.824	1.248	34	5.177	0.890	34
archery	7	4.677	2.259	34	5.758	1.207	33	6.206	1.510	34	5.706	1.249	34	6.030	1.314	33	4.344	1.881	32	4.857	1.334	35	3.824	1.271	34	4.600	1.398	35
architect	9	4.242	1.843	33	5.771	0.988	35	5.314	1.801	35	6.000	1.095	35	5.200	1.770	35	5.343	1.672	35	5.286	1.084	35	4.314	1.141	35	5.143	0.960	35
archive	7	3.571	2.129	35	5.400	1.074	35	5.000	1.393	33	5.429	1.440	35	4.371	1.790	35	4.400	1.694	35	5.657	1.218	35	4.912	1.483	34	4.057	0.893	35
argue	5	5.257	2.334	35	2.771	1.333	35	5.200	2.388	35	4.086	1.610	35	4.914	1.610	35	6.161	0.987	31	3.057	1.013	35	4.743	1.421	35	4.206	1.410	34
argument	8	6.313	2.615	32	2.394	1.455	33	5.250	2.437	32	3.788	1.387	33	3.909	1.747	33	6.419	1.212	31	3.939	1.179	33	5.182	1.217	33	4.727	1.332	33
arise	5	5.286	1.798	35	6.000	1.138	34	6.171	1.298	35	3.143	1.624	35	3.257	1.746	35	4.257	1.499	35	5.029	1.230	35	4.571	1.294	35	3.800	0.888	35
aristocracy	11	4.719	2.528	32	4.212	1.683	33	4.588	2.557	34	4.088	1.991	34	4.059	1.862	34	3.941	1.909	34	6.441	0.914	34	5.344	1.593	32	4.061	1.922	33
aristocratic	12	4.133	1.708	30	4.300	1.696	30	4.742	2.016	31	4.300	1.716	30	4.065	1.917	31	3.909	2.050	33	5.912	1.269	34	4.774	1.736	31	4.688	1.530	32
arm	3	3.735	2.119	34	5.471	0.737	34	5.774	1.408	31	6.727	0.445	33	6.571	1.316	35	6.546	1.047	33	1.457	0.553	35	3.171	1.444	35	4.265	0.851	34
arm (limb)	3	3.500	1.835	34	5.583	1.460	36	5.941	1.909	34	6.694	0.700	36	6.882	0.403	34	6.849	0.435	33	1.861	1.134	36	3.389	1.439	36	4.306	0.938	36
arm (weapon)	3	5.727	2.150	33	2.758	1.436	33	6.636	1.872	33	5.758	1.349	33	5.563	1.345	32	4.500	1.601	32	5.242	1.207	33	4.939	1.632	33	5.909	1.138	33
armadillo	9	4.029	1.886	34	5.424	0.889	33	4.939	1.099	33	6.559	0.914	34	6.061	1.434	33	4.647	2.168	34	4.706	1.273	34	3.364	1.473	33	4.529	1.091	34
armed	5	6.254	1.815	67	3.029	1.414	68	5.923	2.719	65	4.746	1.690	63	5.108	1.469	65	4.754	1.596	61	4.536	1.124	69	5.092	1.133	65	5.892	0.930	65
armour	6	4.500	2.062	32	5.546	1.597	33	6.031	2.158	32	6.273	0.827	33	6.613	0.549	31	4.719	1.940	32	4.147	1.216	34	4.364	1.322	33	5.941	1.162	34
armoury	7	4.719	2.239	32	4.375	1.341	32	5.636	2.012	33	5.788	1.225	33	5.031	1.551	32	3.324	1.710	34	5.576	1.256	33	4.906	1.128	32	5.879	0.913	33
arms	4	4.364	1.997	33	5.546	1.539	33	5.636	1.322	33	6.647	0.478	34	6.485	0.702	33	6.469	0.866	32	2.206	0.867	34	3.758	1.670	33	4.912	1.095	34
arms (limbs)	4	3.857	1.944	35	6.086	1.296	35	6.500	1.377	34	6.743	0.498	35	6.600	0.835	35	6.818	0.575	33	1.800	1.283	35	3.600	1.497	35	4.257	0.691	35
arms (weapons)	4	5.706	2.561	34	2.059	1.211	34	4.147	2.510	34	6.235	0.972	34	6.294	0.925	34	4.788	1.855	33	5.500	1.440	34	5.441	1.193	34	5.912	1.197	34
army	4	5.712	2.187	66	3.910	1.859	67	4.424	2.594	66	6.103	1.017	68	6.266	1.019	64	5.417	1.563	60	3.597	1.350	67	6.149	1.296	67	6.328	0.830	64
aroma	5	5.531	2.179	32	6.576	1.256	33	5.235	1.395	34	3.514	1.746	35	3.588	1.817	34	4.706	1.791	34	5.029	1.424	35	3.412	1.555	34	2.750	1.173	32
arouse	6	7.688	1.530	32	7.156	1.093	32	6.500	1.854	32	2.879	1.451	33	3.333	1.717	33	5.037	1.527	27	6.000	1.218	31	4.625	1.218	32	4.000	1.344	31
aroused	7	7.943	1.241	35	7.265	1.146	34	5.667	2.671	33	2.677	1.490	34	4.147	1.629	34	5.758	1.393	33	6.171	0.878	35	4.941	1.349	34	4.229	1.640	35
array	5	4.000	2.118	33	5.750	0.968	32	5.161	1.526	31	2.970	1.623	33	2.938	1.676	32	4.179	1.833	28	6.125	0.992	32	4.581	1.681	31	3.636	1.202	33
arrest	6	4.206	2.423	34	2.457	1.380	35	4.057	2.704	35	4.765	1.535	34	5.400	1.571	35	5.576	1.615	33	4.235	1.238	34	4.886	1.063	35	5.364	1.068	33
arrested	8	5.344	2.272	32	2.143	0.990	35	3.063	2.164	32	4.807	1.255	31	4.677	1.658	34	5.781	1.408	32	4.143	1.073	35	4.794	1.430	34	5.455	0.891	33
arrive	6	4.971	2.479	34	6.182	1.167	33	5.647	1.551	34	4.177	1.581	34	3.909	1.712	33	6.063	0.998	32	3.030	0.904	33	4.000	1.045	33	3.514	1.204	35
arrogant	8	4.500	2.359	32	2.156	1.003	32	5.452	2.434	31	3.250	1.275	32	3.969	1.976	32	6.000	1.211	30	5.438	1.273	32	4.807	1.354	31	5.844	0.972	32
arrow	5	4.400	2.345	35	4.514	1.273	35	5.455	1.777	33	6.412	0.878	34	6.719	0.450	32	5.229	1.822	35	3.057	1.068	35	3.029	1.383	35	5.086	1.296	35
arrows	6	4.382	2.015	34	4.788	1.273	33	5.353	1.588	34	6.033	0.983	30	6.324	0.931	34	4.938	1.903	32	3.029	0.878	35	3.273	1.503	33	4.824	1.097	34
arse	4	5.094	2.529	32	3.971	1.706	34	5.667	2.055	33	6.000	1.206	33	6.294	0.859	34	6.161	1.139	31	5.000	1.475	34	3.313	1.550	32	5.235	1.733	34
arsehole	8	4.500	2.465	34	2.147	1.309	34	4.971	2.107	34	4.794	1.795	34	5.677	1.710	34	5.971	1.317	34	5.500	1.243	34	3.765	1.733	34	5.824	1.014	34
arson	5	5.206	2.898	34	2.059	1.434	34	5.088	2.381	34	4.714	1.578	35	4.706	1.807	34	4.286	1.980	35	5.971	1.071	34	5.394	1.229	33	5.706	0.824	34
art	3	6.394	2.187	33	7.030	1.218	33	5.938	1.694	32	4.382	2.156	34	5.794	1.410	34	6.364	1.123	33	2.441	0.735	34	5.375	1.596	32	2.971	1.175	34
artist	6	5.235	2.210	34	6.912	1.269	34	6.000	1.820	32	5.546	1.707	33	6.212	0.913	33	5.879	1.365	33	3.265	1.038	34	4.515	1.417	33	3.265	1.220	34
arts	4	5.206	2.097	34	6.429	1.050	35	5.743	1.778	35	3.543	1.762	35	4.171	1.844	35	6.088	1.067	34	3.829	1.521	35	4.697	1.403	33	3.000	0.756	35
ascend	6	5.677	1.567	34	6.529	1.242	34	6.818	1.113	33	3.800	1.564	35	4.647	1.588	34	5.029	1.654	34	5.171	1.159	35	4.882	1.078	34	4.029	1.055	35
ascent	6	5.343	1.897	35	5.686	1.450	35	5.818	1.696	33	4.029	1.444	35	4.257	1.499	35	4.371	1.806	35	5.629	1.017	35	4.743	1.338	35	4.088	1.039	34
ashamed	7	4.182	2.528	33	1.844	0.905	32	2.818	1.641	33	2.727	1.081	33	3.303	1.527	33	5.531	1.658	32	4.727	1.309	33	4.576	1.478	33	4.061	1.013	33
ashes	5	3.912	2.133	34	3.657	1.330	35	4.677	1.810	34	5.686	1.600	35	5.657	1.548	35	4.943	1.672	35	4.114	1.008	35	2.714	1.560	35	4.257	0.805	35
aspect	6	3.857	2.086	35	5.531	0.901	32	5.469	1.414	32	2.600	1.438	35	1.943	1.170	35	4.906	1.608	32	5.971	0.971	35	3.471	1.576	34	3.735	0.885	34
aspirin	7	3.849	1.725	33	5.029	1.295	34	4.656	1.428	32	5.903	1.467	31	5.818	1.336	33	6.000	1.090	32	5.088	1.442	34	2.188	1.356	32	3.677	0.962	34
ass	3	5.333	2.445	33	4.571	2.018	35	5.242	1.724	33	6.382	0.908	34	6.177	1.124	34	5.400	1.660	35	4.206	1.301	34	3.857	1.570	35	4.353	1.570	34
ass (donkey)	3	3.912	2.215	34	4.743	1.317	35	5.559	2.061	34	6.813	0.390	32	6.743	0.498	35	5.000	1.969	32	4.167	1.323	36	3.486	1.422	35	5.457	1.155	35
ass (insult)	3	4.697	2.540	33	2.063	0.864	32	4.188	2.113	32	2.807	1.378	31	2.807	1.635	31	4.656	1.962	32	5.333	1.271	33	3.781	1.596	32	5.455	1.208	33
assassin	8	6.588	2.157	34	2.206	1.659	34	3.529	2.118	34	5.697	1.660	33	5.688	1.446	32	4.879	1.950	33	5.324	0.830	34	4.879	1.629	33	5.882	0.932	34
assassinate	11	6.088	2.306	34	2.000	1.121	35	6.273	2.609	33	4.971	1.740	34	5.333	1.589	33	4.546	1.437	33	5.543	1.155	35	5.788	1.066	33	5.882	1.323	34
assault	7	5.188	2.744	32	2.030	1.381	33	3.750	2.305	32	4.118	1.875	34	5.000	1.436	32	5.344	1.688	32	5.121	1.008	33	5.219	1.111	32	5.364	1.068	33
asshole	7	4.941	2.555	34	2.486	1.826	35	5.629	2.380	35	4.647	1.984	34	4.771	2.153	35	5.735	1.540	34	5.743	1.051	35	3.771	1.675	35	5.943	1.068	35
assist	6	4.758	1.759	33	6.647	1.391	34	6.182	1.336	33	3.441	1.376	34	3.344	1.492	32	5.455	1.395	33	4.647	1.234	34	3.853	1.216	34	3.441	1.006	34
assistant	9	3.853	1.574	34	5.727	0.993	33	4.771	2.474	35	5.400	1.377	35	5.371	1.197	35	5.971	1.339	34	4.677	1.366	34	3.657	1.218	35	3.257	0.873	35
assuring	8	4.645	1.893	31	7.469	1.199	32	6.032	1.943	31	2.290	0.957	31	2.719	1.256	32	4.667	1.398	30	5.125	1.053	32	4.531	1.250	32	3.000	1.145	29
asteroid	8	6.000	2.387	33	4.559	1.459	34	4.353	2.028	34	6.029	1.200	34	5.677	1.509	34	4.618	2.072	34	4.529	1.194	34	5.546	2.001	33	5.212	0.977	33
asthma	6	3.667	2.300	30	2.471	1.036	34	3.031	1.944	32	5.457	1.250	35	4.829	1.483	35	5.182	1.585	33	4.029	1.295	34	4.059	1.413	34	4.177	0.706	34
astonish	8	6.394	1.874	33	5.909	1.379	33	5.206	1.324	34	2.600	1.176	35	3.088	1.597	34	5.091	1.564	33	4.657	1.218	35	4.455	1.458	33	3.758	0.954	33
astonished	10	6.429	2.129	35	5.800	1.600	35	4.857	1.884	35	2.500	1.243	34	3.400	1.760	35	5.758	1.436	33	5.114	1.237	35	5.457	1.295	35	3.471	1.218	34
astronaut	9	5.515	2.414	33	6.667	1.325	30	5.063	1.435	32	6.424	1.045	33	6.788	0.537	33	5.000	1.984	31	3.273	1.332	33	4.419	1.792	31	5.531	1.060	32
astronomer	10	5.156	2.002	32	6.303	1.314	33	5.438	1.435	32	5.333	1.274	30	4.807	1.533	31	3.862	1.960	29	5.121	1.320	33	4.394	1.369	33	5.188	1.014	32
astronomy	9	5.118	2.259	34	5.857	1.397	35	5.086	1.888	35	4.394	1.455	33	5.059	1.781	34	4.588	1.700	34	5.657	0.893	35	6.257	0.936	35	4.543	1.179	35
athletic	8	5.656	2.071	32	7.029	1.253	35	6.219	1.556	32	4.546	1.777	33	5.250	1.677	32	5.613	1.407	31	4.088	1.269	34	4.559	1.143	34	4.879	1.273	33
athletics	9	4.118	2.398	34	5.912	1.669	34	5.677	2.082	34	5.412	1.593	34	5.735	1.220	34	5.548	1.240	31	4.212	1.008	33	4.364	1.592	33	4.939	1.099	33
atmosphere	10	5.938	1.968	32	6.250	1.090	32	4.839	1.568	31	3.645	2.025	31	3.594	1.800	32	6.300	0.862	30	5.065	1.243	31	6.161	1.298	31	3.758	0.922	33
atom	4	4.171	2.236	35	5.600	1.398	35	4.324	1.567	34	5.485	1.579	33	3.765	2.402	34	4.588	1.987	34	5.914	1.156	35	1.943	1.866	35	4.829	1.134	35
atomic	6	5.844	2.611	32	3.618	1.956	34	4.394	2.719	33	4.576	2.016	33	5.303	1.899	33	4.594	1.982	32	5.529	1.311	34	5.294	2.217	34	5.000	1.279	33
atoms	5	4.818	1.961	33	5.677	1.529	34	4.152	2.062	33	5.364	1.839	33	4.636	2.460	33	5.467	1.962	30	5.677	1.104	34	2.667	2.331	33	4.706	0.956	34
atrocious	9	5.594	2.163	32	1.849	1.131	33	4.500	1.989	34	2.212	1.148	33	1.941	1.110	34	4.182	1.585	33	5.818	1.266	33	5.188	1.333	32	4.212	1.225	33
atrocity	8	4.971	2.739	34	1.515	0.892	33	3.903	2.234	31	3.194	1.654	31	3.441	1.850	34	3.788	1.887	33	6.273	0.930	33	5.903	1.376	31	4.546	1.281	33
attack	6	5.353	2.519	34	1.941	0.873	34	4.147	2.724	34	4.441	1.752	34	5.061	1.413	33	5.667	1.470	33	3.529	1.036	34	5.147	1.191	34	5.500	0.947	34
attacker	8	5.114	2.459	35	2.114	1.141	35	4.057	2.787	35	5.697	1.243	33	5.273	1.582	33	5.030	1.623	33	4.382	1.415	34	5.265	1.244	34	5.559	1.063	34
attempt	7	3.727	1.847	33	5.829	0.971	35	5.743	1.360	35	3.629	1.587	35	3.000	1.656	35	5.765	1.285	34	3.914	1.402	35	4.059	1.027	34	3.886	0.574	35
attendant	9	3.771	1.790	35	5.029	0.664	34	4.800	1.817	35	5.829	1.363	35	5.086	1.461	35	5.059	1.644	34	5.059	0.998	34	3.829	1.320	35	3.857	1.199	35
attention	9	5.882	1.937	34	6.114	1.090	35	5.529	2.354	34	3.229	1.375	35	3.457	1.627	35	6.152	0.989	33	3.412	1.263	34	4.853	1.061	34	3.412	1.263	34
attic	5	3.969	1.845	32	4.750	0.968	32	4.793	1.242	29	6.400	0.712	30	5.967	1.048	30	4.889	1.750	27	3.563	1.273	32	4.125	1.317	32	4.259	1.142	27
attitude	8	5.303	2.181	33	4.333	1.407	33	5.636	2.186	33	2.788	1.343	33	3.000	1.859	33	5.807	1.490	31	3.970	1.029	33	5.182	1.140	33	3.576	1.393	33
attract	7	7.057	1.241	35	7.265	1.009	34	6.771	1.289	35	3.029	1.502	35	3.629	1.605	35	6.057	1.040	35	4.514	1.339	35	4.914	1.204	35	2.857	1.073	35
attraction	10	7.206	1.694	34	7.677	0.962	34	6.000	2.118	33	2.629	1.569	35	3.824	1.806	34	6.382	0.841	34	5.400	1.047	35	5.147	1.438	34	2.667	1.428	33
attractive	10	7.471	1.242	34	7.875	0.927	32	6.147	1.801	34	2.875	1.916	32	4.774	1.844	31	6.156	1.003	32	4.576	1.280	33	5.177	1.124	34	2.485	1.306	33
attribute	9	4.500	2.226	34	5.886	1.090	35	5.788	2.071	33	2.735	1.400	34	2.771	1.790	35	4.514	1.645	35	5.829	1.134	35	4.618	1.329	34	3.686	1.115	35
auction	7	3.559	1.769	34	5.306	1.049	36	4.588	2.116	34	5.314	1.652	35	6.029	0.941	35	5.424	1.706	33	4.800	1.430	35	4.206	1.549	34	4.750	1.064	36
auctioneer	10	3.516	1.932	31	4.839	0.987	31	5.226	1.640	31	5.700	1.130	30	5.194	1.401	31	3.484	1.932	31	5.452	1.073	31	3.903	1.445	31	5.226	0.941	31
audience	8	4.727	1.911	33	5.781	1.556	32	5.121	2.071	33	5.697	1.141	33	6.065	0.948	31	6.125	0.857	32	3.667	1.198	33	5.563	1.368	32	4.121	1.200	33
auditorium	10	4.382	2.044	34	5.313	0.726	32	5.061	1.496	33	6.455	0.891	33	6.061	1.496	33	5.242	1.875	33	5.971	1.071	34	5.667	1.470	33	4.500	1.091	34
aunt	4	4.286	1.980	35	6.206	1.324	34	4.727	1.108	33	5.677	1.450	34	5.765	1.628	34	5.727	1.420	33	2.029	0.845	35	4.061	1.254	33	1.273	0.664	33
authentic	9	5.061	1.740	33	7.156	1.093	32	6.281	1.526	32	3.182	1.507	33	3.212	1.950	33	5.406	1.343	32	5.515	1.104	33	4.344	1.513	32	3.667	0.841	33
author	6	4.735	1.945	34	6.000	1.213	34	5.546	1.760	33	5.576	1.181	33	4.714	1.766	35	5.941	1.305	34	3.743	1.227	35	3.677	1.429	34	3.912	1.147	34
autopsy	7	5.235	2.658	34	3.529	1.519	34	4.206	2.041	34	5.353	1.570	34	5.152	1.559	33	4.364	1.666	33	6.118	1.051	34	4.424	1.538	33	4.500	0.814	34
autumn	6	4.971	2.065	34	6.057	1.492	35	4.829	1.183	35	4.686	1.817	35	6.171	0.971	35	6.313	0.808	32	2.353	0.936	34	4.486	1.538	35	3.324	1.049	34
avalanche	9	6.625	2.233	32	2.781	1.166	32	4.129	2.779	31	6.033	0.836	30	5.964	0.944	28	4.172	1.743	29	4.813	1.210	32	6.344	0.922	32	4.690	1.021	29
avenge	6	6.656	1.670	32	3.758	1.706	33	6.594	1.885	32	2.455	1.258	33	2.588	1.115	34	3.310	1.896	29	5.647	1.054	34	5.233	1.146	30	5.613	1.155	31
avenue	6	3.774	1.698	31	5.323	0.590	31	5.000	1.047	31	5.375	1.139	32	5.063	1.540	32	4.923	1.517	26	4.091	1.215	33	4.406	1.320	32	3.710	0.681	31
award	5	6.294	1.963	34	7.941	1.305	34	6.588	1.682	34	5.618	1.435	34	5.647	1.135	34	5.909	1.240	33	3.500	1.266	34	4.794	1.605	34	4.000	1.029	34
awarded	7	5.967	2.008	30	7.290	1.441	31	6.290	1.669	31	3.156	1.228	32	3.065	1.458	31	5.407	1.368	27	4.061	1.229	33	4.969	1.075	32	4.035	0.490	29
aware	5	5.529	1.974	34	6.143	1.437	35	7.156	1.622	32	2.629	1.071	35	2.588	1.353	34	5.697	1.267	33	3.765	0.972	34	5.000	1.309	35	3.353	0.967	34
away	4	3.594	1.950	32	4.152	1.209	33	4.546	1.499	33	3.086	1.538	35	2.939	1.476	33	6.182	1.113	33	2.257	1.227	35	3.912	1.597	34	3.938	0.998	32
awe	3	6.657	1.820	35	7.343	1.567	35	4.912	2.406	34	2.529	1.538	34	3.114	1.848	35	5.375	1.672	32	4.857	1.457	35	5.314	1.997	35	3.343	1.170	35
awesome	7	6.688	2.311	32	8.290	1.053	31	6.656	1.632	32	2.061	0.983	33	2.719	1.605	32	6.310	0.835	29	4.344	1.215	32	5.161	1.668	31	4.152	1.351	33
awful	5	3.000	2.070	35	2.118	1.367	34	3.971	1.920	35	2.206	1.255	34	3.000	1.663	34	5.882	1.278	34	3.657	1.241	35	4.429	1.400	35	4.486	0.806	35
awkward	7	5.000	1.923	33	3.118	0.993	34	3.031	1.287	32	2.844	1.277	32	3.333	1.717	33	5.968	1.031	31	4.514	1.317	35	4.114	1.090	35	4.121	1.122	33
axe	3	5.152	2.500	33	3.515	1.438	33	5.324	2.124	34	6.412	1.061	34	6.364	1.039	33	4.581	1.897	31	3.471	1.144	34	3.677	1.658	34	5.600	0.962	35
axle	4	3.429	1.720	28	5.000	0.620	26	5.286	0.749	28	5.929	1.438	28	5.464	1.762	28	3.710	2.019	31	5.690	1.367	29	3.429	1.294	28	5.033	0.948	30
baboon	6	3.971	2.007	35	5.114	0.949	35	5.029	1.630	35	6.571	0.838	35	6.588	0.974	34	4.394	2.014	33	3.543	1.155	35	4.114	1.430	35	5.486	1.052	35
baby	4	4.290	2.593	31	6.594	2.090	32	4.313	2.615	32	6.607	0.673	28	6.593	0.562	27	5.929	1.067	28	1.844	0.972	32	2.546	1.689	33	2.688	1.074	32
background	10	3.625	2.204	32	5.265	1.267	34	4.758	1.232	33	3.485	1.579	33	3.424	1.875	33	5.548	1.131	31	3.714	0.848	35	5.273	1.332	33	3.882	0.529	34
bacon	5	6.242	2.230	33	6.088	2.356	34	5.781	1.932	32	6.559	0.914	34	6.882	0.322	34	6.273	1.309	33	2.529	0.915	34	2.765	1.592	34	5.091	1.240	33
bacteria	8	4.059	2.287	34	3.471	1.356	34	3.853	1.881	34	5.618	1.351	34	4.824	1.947	34	5.412	1.700	34	4.941	1.162	34	2.206	1.906	34	4.206	0.832	34
bad	3	5.059	2.520	34	1.853	0.845	34	4.471	2.132	34	2.771	1.943	35	3.600	1.808	35	6.471	1.007	34	1.588	0.647	34	4.667	1.608	33	4.714	1.161	35
badge	5	3.030	1.915	33	5.294	1.201	34	5.353	1.512	34	6.529	0.606	34	6.441	0.735	34	5.576	1.538	33	2.794	1.301	34	2.559	1.241	34	4.765	1.059	34
badger	6	3.849	2.231	33	4.971	1.502	35	5.088	1.245	34	6.667	0.876	33	6.364	1.389	33	5.294	1.724	34	3.324	1.181	34	3.412	1.574	34	4.677	1.077	34
bag	3	3.727	1.619	33	5.219	0.544	32	5.688	1.379	32	6.607	0.618	28	6.484	0.615	31	6.552	0.894	29	2.344	1.019	32	2.968	1.379	31	2.813	1.130	32
baggage	7	4.097	1.614	31	3.807	1.330	31	3.548	1.663	31	5.621	1.271	29	6.000	1.313	29	5.269	1.744	26	4.406	1.476	32	4.125	1.386	32	3.839	0.846	31
bail	4	3.613	1.808	31	3.657	1.330	35	4.371	1.551	35	3.912	1.579	34	3.229	1.475	35	4.400	1.945	35	5.457	1.203	35	4.000	1.331	35	4.706	0.859	34
bait	4	4.867	1.668	30	4.167	1.098	30	3.767	1.627	30	4.807	1.446	31	4.733	1.436	30	3.724	1.529	29	4.250	1.031	32	2.438	1.248	32	4.379	0.925	29
bake	4	5.559	1.802	34	6.857	1.125	35	6.029	1.581	34	5.171	1.298	35	6.029	0.985	34	5.970	1.267	33	2.714	0.943	35	3.559	1.090	34	2.412	1.331	34
baker	5	4.543	1.976	35	6.229	1.311	35	5.429	1.358	35	6.286	1.030	35	6.371	0.759	35	5.515	1.438	33	2.457	0.840	35	3.886	1.237	35	4.600	1.377	35
bald	4	2.697	1.749	33	3.515	1.258	33	4.424	1.970	33	5.879	1.297	33	6.281	1.352	32	5.818	1.604	33	3.061	1.301	33	2.906	1.011	32	6.455	0.820	33
ball	4	4.433	2.290	30	5.667	0.907	30	5.594	1.693	32	6.600	0.712	30	6.643	0.666	28	6.500	0.732	28	1.813	1.130	32	2.710	1.396	31	5.179	0.710	28
ball (dance)	4	5.657	2.013	35	6.647	1.370	34	5.235	1.783	34	5.543	1.645	35	5.686	1.115	35	4.857	1.944	35	3.800	1.214	35	4.629	1.742	35	2.029	0.845	35
ball (sphere)	4	4.152	2.148	33	5.324	1.300	34	5.029	1.807	34	6.029	1.502	35	6.514	0.906	35	6.063	1.478	32	2.000	1.265	35	3.286	1.406	35	4.882	1.367	34
balloon	7	4.849	1.743	33	6.212	1.273	33	5.375	1.452	32	6.031	1.380	32	6.581	0.834	31	5.794	1.207	34	2.147	0.879	34	3.265	1.559	34	3.844	1.064	32
ballroom	8	4.735	2.355	34	6.618	1.284	34	5.516	1.604	31	6.559	0.881	34	6.371	0.897	35	4.906	1.843	32	4.177	1.361	34	5.177	1.445	34	2.571	1.077	35
bamboo	6	3.424	1.706	33	5.829	1.404	35	5.706	1.446	34	6.514	0.806	35	6.500	0.901	32	5.156	2.017	32	4.111	1.308	36	3.471	1.557	34	4.083	1.038	36
ban	3	3.818	2.194	33	2.548	1.214	31	3.906	2.296	32	3.576	1.724	33	3.129	1.641	31	5.516	1.388	31	3.667	1.341	33	3.970	1.784	33	4.563	0.899	32
banal	5	2.818	1.696	22	3.095	1.342	21	4.333	1.522	21	2.632	1.179	19	2.211	1.055	19	2.645	1.806	31	6.609	0.820	23	3.191	1.651	21	4.909	1.041	22
banana	6	5.030	2.125	33	5.886	1.090	35	5.219	1.268	32	6.600	0.835	35	6.788	0.640	33	6.394	1.254	33	1.943	0.715	35	2.647	1.210	34	4.029	0.664	34
band	4	5.094	2.269	32	6.031	1.185	32	5.303	1.359	33	5.781	1.053	32	6.032	0.967	31	6.156	1.149	32	3.059	0.968	34	4.121	1.365	33	4.813	1.102	32
band (music)	4	6.286	2.172	35	6.546	1.559	33	6.143	1.376	35	5.559	1.479	34	5.971	1.134	35	6.516	0.757	31	3.412	1.141	34	4.471	1.595	34	4.941	0.873	34
band (ribbon)	4	3.353	1.643	34	5.412	1.061	34	5.353	1.453	34	6.364	0.810	33	6.059	1.514	34	5.094	1.548	32	3.412	1.166	34	2.235	1.214	34	2.441	1.217	34
bandage	7	4.200	1.894	35	4.171	1.665	35	4.441	1.333	34	5.971	1.276	35	6.265	1.244	34	5.500	1.649	34	2.912	1.292	34	2.800	1.450	35	3.970	0.797	33
bandit	6	5.818	1.678	33	3.121	1.493	33	5.118	1.967	34	5.226	1.408	31	5.033	1.354	30	3.750	1.844	28	4.735	1.335	34	4.182	1.086	33	5.576	0.854	33
bandits	7	5.182	2.341	33	2.824	1.317	34	3.794	1.875	34	5.353	1.234	34	5.412	1.517	34	4.273	1.974	33	4.471	1.480	34	4.118	1.367	34	5.697	1.000	33
bang	4	6.364	2.213	33	4.206	1.623	34	4.412	2.238	34	4.353	1.764	34	4.758	1.741	33	5.576	1.436	33	2.382	1.609	34	5.400	1.553	35	5.086	0.906	35
banjo	5	4.636	2.346	33	5.606	1.099	33	5.200	1.430	35	6.486	0.770	35	6.324	1.021	34	4.594	1.852	32	4.771	1.532	35	3.057	1.530	35	5.000	0.916	31
bank	4	3.771	2.085	35	4.943	1.330	35	4.229	1.987	35	5.714	1.343	35	6.086	1.105	35	6.250	1.199	32	3.257	1.227	35	5.147	1.517	34	5.000	0.986	35
bank (money)	4	4.677	2.583	31	5.688	1.570	32	4.281	2.225	32	6.152	1.258	33	6.484	1.215	31	6.367	1.110	30	3.212	1.200	33	5.258	1.606	31	4.742	1.319	31
bank (rely)	4	3.546	1.924	33	4.647	1.160	34	4.094	2.021	32	3.152	1.725	33	2.875	1.798	32	4.088	1.931	34	5.469	1.199	32	3.818	1.359	33	4.333	1.005	33
bank (river)	4	3.353	1.696	34	5.441	1.168	34	4.531	1.346	32	5.788	1.472	33	6.061	0.814	33	5.031	1.828	32	4.029	1.404	34	4.563	1.478	32	4.061	0.983	33
banker	6	3.294	1.963	34	3.735	1.540	34	4.471	2.252	34	6.235	0.842	34	5.882	1.051	34	5.394	1.594	33	4.206	1.023	34	3.758	1.615	33	5.853	0.912	34
bankrupt	8	4.156	2.306	32	1.788	1.008	33	2.548	1.643	31	4.606	1.650	33	3.606	1.984	33	5.500	1.820	32	5.871	1.338	31	4.839	1.780	31	4.818	0.869	33
banks	5	3.000	1.847	34	4.206	1.530	34	4.265	1.686	34	5.571	1.517	35	5.971	1.224	34	5.813	1.210	32	3.486	0.967	35	4.914	1.746	35	5.057	1.194	35
banks (money)	5	4.576	2.089	33	4.206	2.026	34	3.559	2.488	34	5.938	1.519	32	5.735	1.501	34	6.031	0.952	32	3.514	1.105	35	5.765	1.165	34	5.364	0.915	33
banks (river)	5	3.469	1.732	32	5.636	1.039	33	4.735	1.915	34	5.906	1.548	32	6.394	0.983	33	5.406	1.389	32	3.941	1.282	34	4.781	1.816	32	4.182	1.167	33
banner	6	4.323	2.101	31	5.406	0.897	32	5.258	1.191	31	5.967	1.140	30	5.969	1.212	32	4.613	1.878	31	4.063	1.029	32	3.774	1.453	31	4.296	0.936	27
bar	3	5.147	2.060	34	5.618	1.329	34	5.529	1.460	34	6.265	0.949	34	6.529	0.737	34	6.500	0.814	34	3.941	1.413	34	4.091	1.676	33	5.118	1.051	34
bar (legal)	3	3.818	2.418	33	4.871	1.497	31	4.656	2.025	32	4.571	1.761	35	3.818	1.833	33	4.206	2.069	34	5.906	1.400	32	3.909	1.545	33	4.971	1.028	35
bar (metal)	3	2.939	1.740	33	4.364	1.010	33	5.382	1.534	34	6.588	0.844	34	6.235	0.941	34	5.029	1.671	34	3.294	1.466	34	3.030	1.566	33	5.118	1.022	34
bar (musical)	3	5.235	2.016	34	6.000	1.372	34	5.514	1.592	35	5.177	1.599	34	4.909	1.929	33	5.206	1.728	34	5.303	1.167	33	3.212	1.701	33	3.706	1.249	34
bar (pub)	3	5.758	2.216	33	6.029	1.765	35	5.743	1.401	35	6.371	0.796	35	6.400	0.901	35	6.606	0.694	33	4.657	1.413	35	4.571	1.154	35	5.677	0.992	34
bare	4	5.194	1.804	31	5.094	1.355	32	4.250	1.696	32	3.938	1.435	32	4.290	1.372	31	5.214	1.176	28	3.688	1.446	32	3.467	1.231	30	3.667	1.054	27
barely	6	3.000	1.414	35	3.971	1.000	35	4.000	1.372	34	2.971	1.540	35	2.618	1.627	34	5.657	1.330	35	4.229	1.244	35	2.118	0.993	34	4.257	0.996	35
barge	5	4.156	2.002	32	4.344	1.725	32	5.625	1.850	32	5.688	1.590	32	5.273	1.441	33	3.452	1.478	31	5.152	1.131	33	4.697	1.337	33	5.519	1.032	27
barge (boat)	5	3.629	1.987	35	5.343	0.754	35	5.171	1.464	35	6.486	1.025	35	6.486	0.874	35	3.743	1.842	35	4.543	1.537	35	5.343	1.620	35	4.943	1.330	35
barge (push)	5	5.061	2.309	33	2.970	1.381	33	5.758	2.462	33	4.606	1.536	33	5.030	1.586	33	4.774	1.660	31	4.727	1.377	33	4.242	1.498	33	5.485	1.077	33
bark	4	4.886	2.364	35	4.657	1.330	35	5.800	1.653	35	4.941	1.781	34	5.086	1.746	35	5.469	1.581	32	2.400	0.962	35	3.629	1.416	35	4.943	0.955	35
bark (dog)	4	4.912	2.035	34	4.400	1.335	35	4.879	1.754	33	5.057	1.530	35	5.257	1.574	35	6.152	1.351	33	2.057	1.218	35	3.879	1.472	33	5.343	0.984	35
bark (tree)	4	3.606	1.757	33	5.364	0.881	33	5.515	1.282	33	6.063	1.321	32	6.324	1.021	34	5.455	1.635	33	3.235	1.190	34	3.382	1.698	34	4.559	0.774	34
barley	6	2.636	1.611	33	5.000	0.875	34	5.147	1.033	34	6.412	0.974	34	5.853	1.438	34	4.063	1.853	32	4.457	1.537	35	2.303	1.114	33	4.235	0.769	34
barn	4	3.324	1.843	34	5.486	1.131	35	5.441	1.594	34	6.546	0.700	33	6.618	0.908	34	5.355	1.752	31	2.639	1.512	36	4.714	1.700	35	4.806	0.844	36
barnacle	8	3.750	2.136	32	4.968	0.861	31	4.484	1.317	31	6.200	1.275	30	5.710	1.419	31	3.844	2.093	32	4.813	1.590	32	2.094	1.182	32	4.452	0.945	31
baroque	7	4.539	1.737	26	5.040	0.958	25	4.958	0.978	24	4.042	1.814	24	3.583	1.730	24	2.882	1.982	34	6.346	1.107	26	4.240	1.422	25	3.826	1.167	23
barrage	7	4.138	2.374	29	3.677	1.353	31	4.519	2.079	27	4.533	1.893	30	4.037	2.027	27	3.097	1.873	31	5.333	1.135	30	5.241	1.430	29	5.067	1.124	30
barrel	6	3.333	1.570	33	4.939	0.814	33	5.061	1.153	33	6.636	0.688	33	6.469	1.030	32	5.031	1.828	32	3.697	0.904	33	3.419	1.264	31	5.000	0.767	34
barrier	7	3.882	1.843	34	3.364	1.275	33	3.486	2.407	35	5.735	1.559	34	5.706	1.425	34	5.400	1.398	35	4.286	1.058	35	4.765	1.436	34	4.788	0.977	33
basement	8	3.750	1.920	32	4.177	0.890	34	4.412	1.629	34	5.971	1.150	34	6.147	1.331	34	5.303	1.883	33	3.941	1.211	34	3.882	1.567	34	4.441	0.735	34
basket	6	3.257	1.679	35	5.177	0.954	34	5.171	1.055	35	6.200	1.166	35	6.235	1.238	34	6.000	1.155	33	2.235	0.941	34	2.857	1.397	35	3.265	0.851	34
basketball	10	4.500	2.367	34	5.677	1.206	34	4.909	1.334	33	6.576	0.818	33	6.647	0.836	34	5.938	1.144	32	3.324	1.181	34	3.088	1.401	34	5.576	1.016	33
bass	4	3.969	1.879	32	5.514	0.996	35	5.455	0.856	33	5.000	1.799	34	4.765	1.733	34	4.824	1.723	34	4.514	1.381	35	3.886	1.450	35	4.824	1.014	34
bass (fish)	4	3.485	1.956	33	5.242	0.854	33	4.765	1.113	34	6.171	1.320	35	5.706	1.425	34	4.065	1.777	31	4.886	1.817	35	2.294	1.226	34	4.546	0.924	33
bass (guitar)	4	5.353	2.312	34	6.400	1.398	35	6.000	2.015	33	6.257	0.966	35	6.171	1.320	35	5.938	1.519	32	4.857	1.437	35	4.171	1.320	35	5.343	0.893	35
bassoon	7	4.138	2.012	29	5.444	0.994	27	5.375	1.111	24	6.667	0.609	27	5.240	1.861	25	2.833	1.916	30	5.222	1.227	27	4.160	1.759	25	4.769	0.750	26
bastard	7	6.031	2.099	32	2.455	1.458	33	5.000	2.342	31	4.281	1.940	32	3.032	1.805	31	5.333	1.814	30	5.152	1.654	33	4.621	1.495	29	6.258	0.879	31
bastards	8	5.031	2.687	32	2.194	1.281	31	5.000	1.884	31	3.303	1.784	33	2.677	1.634	31	5.903	1.593	31	5.879	1.066	33	4.438	1.321	32	6.219	0.856	32
bat	3	4.939	2.117	33	5.313	1.158	32	5.161	1.505	31	6.690	0.649	29	6.533	0.670	30	4.893	1.839	28	2.533	0.846	30	2.438	1.368	32	4.621	0.715	29
bat (animal)	3	3.857	2.332	35	5.471	1.289	34	5.059	1.027	34	6.714	1.030	35	6.824	0.381	34	5.353	1.764	34	2.771	0.865	35	2.429	1.498	35	4.829	1.000	35
bat (club)	3	4.000	2.000	33	4.727	1.523	33	5.469	1.952	32	6.152	1.500	33	6.212	1.094	33	5.097	1.552	31	3.457	1.441	35	3.406	1.578	32	5.387	0.939	31
bath	4	4.807	2.264	31	6.548	1.266	31	5.656	1.688	32	6.586	0.891	29	6.654	0.617	26	6.444	0.875	27	1.871	0.907	31	3.750	1.414	32	2.600	0.952	30
bathroom	8	3.546	2.046	33	5.677	1.322	34	5.324	1.429	34	6.686	0.622	35	6.677	0.527	34	6.500	0.779	28	2.059	1.083	34	3.813	1.530	32	3.143	1.199	35
battered	8	5.031	2.468	32	2.281	1.152	32	3.774	2.195	31	4.875	1.364	32	5.031	1.334	32	5.767	1.146	30	4.469	1.520	32	4.677	1.280	31	4.970	1.403	33
battery	7	3.818	2.167	33	5.457	1.295	35	4.943	1.638	35	6.406	0.931	32	6.147	1.353	34	5.824	1.317	34	3.371	1.173	35	2.743	1.537	35	4.882	1.255	34
battle	6	5.576	2.450	33	2.333	1.491	33	5.559	2.145	34	5.387	1.210	31	5.686	1.450	35	4.897	1.863	29	3.514	0.967	35	6.059	0.968	34	6.091	0.933	33
bayonet	7	4.581	2.393	31	3.387	1.407	31	4.667	2.006	30	6.033	1.516	30	6.219	1.317	32	3.546	2.189	33	6.063	0.998	32	3.774	1.660	31	5.469	1.561	32
bazooka	7	5.548	2.381	31	3.414	1.885	29	5.267	2.032	30	6.000	1.571	30	5.677	1.711	31	3.147	1.784	34	5.097	1.467	31	4.433	2.028	30	5.645	1.123	31
beach	5	6.167	2.131	30	6.839	1.139	31	5.581	1.386	31	6.516	0.666	31	6.500	0.885	30	6.154	0.988	26	2.516	0.946	31	5.452	1.364	31	3.259	0.644	27
bead	4	3.758	1.939	33	5.394	1.013	33	5.353	1.607	34	6.281	0.943	32	5.909	1.505	33	4.879	1.871	33	2.813	0.982	32	1.710	1.141	31	2.677	0.992	34
beagle	6	3.875	2.395	32	5.613	0.973	31	4.833	1.241	30	6.419	0.908	31	6.438	0.864	32	4.333	1.949	33	4.636	1.514	33	3.063	1.116	32	4.063	0.788	32
beak	4	3.029	1.765	35	4.857	0.761	35	5.000	1.000	34	6.441	1.063	34	6.394	0.952	33	4.844	1.734	32	2.939	1.369	33	2.394	1.324	33	4.000	0.970	34
beaker	6	3.182	1.660	33	4.938	0.348	32	4.853	1.167	34	6.394	1.043	33	6.030	1.446	33	4.469	1.984	32	4.242	1.793	33	2.970	1.114	33	4.364	0.688	33
bean	4	3.529	1.736	34	5.206	0.530	34	5.543	1.130	35	6.743	0.498	35	6.629	0.929	35	5.771	1.396	35	2.257	0.691	35	1.500	0.777	34	4.343	0.893	35
bear	4	5.394	2.187	66	4.831	1.354	65	5.077	2.186	65	6.483	1.072	60	6.571	1.080	63	5.610	1.485	59	2.254	0.936	67	5.433	1.478	67	5.212	0.993	66
beard	5	4.500	2.463	66	5.470	1.351	66	5.606	1.594	66	6.485	0.989	66	6.656	0.667	64	6.241	1.264	58	2.910	1.047	67	3.354	1.554	65	6.631	0.670	65
beast	5	6.209	1.959	67	3.105	1.585	67	5.721	2.261	68	4.646	1.621	65	5.563	1.345	64	5.047	1.653	64	3.059	1.056	68	5.588	1.417	68	5.831	0.954	65
beat	4	4.970	2.263	33	3.939	1.858	33	5.152	2.120	33	4.200	1.564	35	4.400	1.760	35	5.516	1.521	31	3.412	1.309	34	3.879	1.297	33	5.000	1.111	34
beat (hit)	4	4.824	2.229	34	3.303	2.222	33	4.938	2.150	32	5.242	1.393	33	5.125	1.409	32	5.000	1.479	32	3.829	1.183	35	4.125	1.850	32	5.200	1.327	35
beat (mix)	4	4.546	2.571	33	5.529	1.557	34	5.303	1.714	33	4.849	1.351	33	5.114	1.635	35	5.333	1.627	33	3.943	1.672	35	3.559	1.355	34	4.382	0.971	34
beat (rhythm)	4	6.600	2.003	35	6.229	1.623	35	5.629	1.987	35	4.472	1.724	36	3.714	2.159	35	6.091	1.215	33	3.750	1.605	36	4.229	1.742	35	4.389	1.185	36
beaten	6	4.758	2.310	33	2.212	1.343	33	3.182	2.367	33	3.879	1.320	33	4.546	1.689	33	5.533	1.455	30	3.576	1.326	33	4.697	1.425	33	4.594	1.271	32
beautician	10	4.182	2.194	33	4.967	1.354	30	4.379	1.424	29	5.594	1.221	32	5.281	1.205	32	4.000	2.057	26	5.727	1.238	33	3.515	1.104	33	1.606	0.952	33
beautiful	9	7.029	1.689	34	8.441	0.881	34	6.344	1.688	32	2.515	1.743	33	5.412	1.629	34	6.517	0.771	29	2.559	0.881	34	5.333	1.363	33	1.441	0.650	34
beauty	6	6.781	1.268	32	7.344	1.428	32	5.594	2.234	32	2.727	1.728	33	4.313	1.550	32	5.867	1.147	30	3.333	1.064	33	4.625	1.474	32	1.807	0.820	31
beaver	6	4.697	1.867	33	5.781	1.192	32	5.233	1.283	30	6.793	0.483	29	6.500	0.829	32	4.036	1.991	28	3.688	1.074	32	3.000	1.323	32	4.414	1.067	29
become	6	5.323	1.821	31	6.200	1.249	30	5.807	1.804	31	2.188	1.210	32	2.063	1.298	32	6.333	0.861	27	3.677	1.059	31	4.807	0.997	31	3.857	0.875	28
bed	3	5.242	2.523	33	7.029	1.502	35	5.441	2.003	34	6.657	0.715	35	6.656	0.988	32	6.594	1.142	32	1.543	0.602	35	4.294	1.340	34	3.588	0.772	34
bee	3	4.727	2.247	33	4.788	1.320	33	5.281	1.566	32	6.844	0.441	32	6.933	0.249	30	6.188	1.261	32	2.091	0.965	33	1.727	1.286	33	3.152	1.131	33
beef	4	4.849	1.828	33	5.118	1.157	34	5.765	1.190	34	6.471	0.696	34	6.531	0.612	32	6.471	0.652	34	3.229	1.071	35	3.333	1.491	33	5.559	0.881	34
beehive	7	5.265	2.005	34	4.971	1.599	34	4.471	1.974	34	6.353	1.135	34	6.303	0.969	33	5.235	1.864	34	3.182	0.672	33	3.147	1.458	34	3.364	1.010	33
beer	4	5.177	2.107	34	5.543	1.762	35	5.353	1.861	34	6.629	0.897	35	6.714	0.564	35	6.618	0.728	34	4.147	1.478	34	3.000	1.474	35	5.882	0.963	34
beet	4	3.167	1.827	30	5.226	1.038	31	5.242	1.102	33	5.429	1.591	28	4.323	1.957	31	4.029	2.294	34	5.125	1.746	32	2.800	1.194	30	4.063	1.059	32
beetle	6	3.265	2.048	34	4.364	1.494	33	5.061	1.953	33	6.677	0.629	34	6.706	0.570	34	5.121	1.513	33	2.382	1.085	34	1.657	1.013	35	4.882	0.993	34
befall	6	3.758	1.518	33	3.968	1.000	31	3.807	1.281	31	2.625	1.023	32	2.833	1.344	30	3.156	1.856	32	5.697	1.267	33	3.194	1.281	31	3.871	0.751	31
beg	3	4.200	2.315	35	2.943	0.826	35	2.909	2.021	33	3.647	1.551	34	4.229	1.640	35	5.706	1.446	34	3.382	1.329	34	3.559	1.684	34	3.914	1.251	35
beggar	6	3.031	1.896	32	2.700	1.215	30	4.323	2.161	31	5.844	1.439	32	6.258	1.077	31	4.931	1.660	29	4.303	1.446	33	2.968	1.231	31	4.844	0.833	32
begin	5	4.941	2.141	34	6.257	1.203	35	5.941	1.662	34	3.000	1.213	34	2.500	1.399	34	5.971	1.150	34	2.743	0.840	35	3.667	1.450	33	4.091	0.830	33
beginning	9	5.469	2.061	32	7.324	1.206	34	5.758	2.161	33	3.152	1.579	33	2.613	1.790	31	6.212	1.122	33	2.912	1.067	34	4.546	1.777	33	3.516	1.012	31
behalf	6	3.629	2.016	35	5.177	1.200	34	5.088	1.483	34	2.706	1.466	34	2.765	1.646	34	4.455	1.578	33	4.818	1.140	33	3.750	0.829	32	3.853	0.974	34
behave	6	3.700	1.552	30	5.719	1.305	32	4.613	1.790	31	3.188	1.074	32	3.344	1.471	32	6.438	0.704	32	2.344	0.956	32	4.226	1.128	31	3.625	0.992	32
behaviour	9	4.886	1.953	35	5.147	1.396	34	5.735	1.686	34	3.143	1.676	35	3.735	1.481	34	6.063	1.273	32	3.143	1.437	35	4.686	1.368	35	3.886	1.036	35
behind	6	4.303	2.052	33	4.212	1.122	33	4.091	1.832	33	4.177	1.774	34	4.250	2.046	32	6.200	1.013	30	2.457	0.805	35	3.727	0.993	33	3.758	0.653	33
beige	5	2.594	1.818	32	4.606	1.669	33	4.618	2.087	34	4.273	1.863	33	5.849	1.520	33	5.516	1.624	31	4.294	1.340	34	2.818	1.242	33	3.353	1.326	34
belfry	6	3.867	1.784	15	5.111	0.657	18	4.889	1.595	18	5.438	1.171	16	4.177	2.203	17	1.735	1.196	34	6.556	0.598	18	3.588	1.497	17	4.182	0.777	22
belief	6	5.333	2.292	33	6.697	1.696	33	5.143	2.509	35	2.824	1.977	34	3.143	1.775	35	5.912	1.483	34	4.177	1.271	34	5.529	1.460	34	3.343	0.955	35
believe	7	5.667	1.972	30	6.625	1.293	32	5.633	2.213	30	2.258	1.191	31	2.290	1.325	31	6.125	1.053	24	3.188	1.044	32	4.867	1.408	30	3.483	1.004	29
bell	4	4.000	2.210	34	5.606	0.919	33	5.294	1.486	34	6.647	0.762	34	6.735	0.503	34	5.970	1.243	33	2.177	0.890	34	2.794	1.549	34	3.706	0.925	34
belly	5	4.594	1.835	32	4.438	1.435	32	4.516	1.644	31	6.000	1.031	32	6.067	0.892	30	5.862	1.074	29	2.419	1.130	31	4.031	1.212	32	4.467	1.455	30
belong	6	5.188	1.685	32	6.813	1.509	32	5.303	1.977	33	2.188	1.333	32	2.455	1.104	33	5.889	1.030	27	3.382	1.029	34	5.100	1.300	30	3.241	1.103	29
belt	4	4.516	1.701	31	4.742	1.294	31	4.807	1.306	31	6.621	0.552	29	6.344	1.337	32	6.185	0.983	27	2.750	0.707	32	2.438	1.345	32	5.267	1.031	30
bench	5	2.677	1.658	34	5.257	0.553	35	5.029	1.248	34	6.600	0.962	35	6.606	0.814	33	5.853	1.478	34	2.886	0.747	35	3.152	1.480	33	4.294	0.708	34
bend	4	4.088	1.976	34	4.829	0.654	35	4.857	1.417	35	4.600	1.357	35	4.914	1.663	35	5.515	1.158	33	2.486	0.906	35	3.559	0.881	34	3.735	0.949	34
beneficial	10	5.971	1.671	34	7.971	1.000	35	5.886	1.879	35	2.800	1.369	35	2.829	1.647	35	5.543	1.499	35	5.371	1.197	35	5.471	1.091	34	3.543	0.905	35
benefit	7	5.286	2.132	35	7.457	1.250	35	5.771	1.987	35	3.600	1.497	35	3.457	1.645	35	5.625	1.139	32	4.765	1.031	34	5.059	0.906	34	3.571	1.154	35
bereavement	11	3.455	2.840	33	1.879	1.122	33	2.938	1.903	32	3.364	1.685	33	3.333	1.853	33	4.091	1.960	33	6.182	0.999	33	5.303	1.605	33	3.438	1.059	32
berry	5	4.853	2.031	34	5.971	0.985	34	5.114	1.214	35	6.588	0.647	34	6.343	0.893	35	5.697	1.623	33	2.486	0.770	35	1.657	0.984	35	2.743	0.873	35
best	4	6.000	2.128	34	8.147	1.240	34	6.818	1.696	33	2.647	1.453	34	3.029	1.599	34	6.242	1.280	33	2.571	1.226	35	4.969	1.510	32	4.088	1.463	34
betray	6	5.206	2.506	34	1.742	0.949	31	3.697	2.167	33	2.742	1.759	31	2.719	1.256	32	5.424	1.518	33	5.118	1.301	34	5.382	1.435	34	4.818	1.140	33
betrayal	8	5.333	2.889	33	1.629	0.759	35	3.767	2.472	30	2.265	1.379	34	3.629	2.099	35	4.735	1.686	34	5.314	0.949	35	5.765	1.456	34	4.677	1.277	34
beverage	8	4.912	2.356	34	5.765	1.716	34	5.735	1.787	34	6.343	0.924	35	6.412	0.943	34	6.212	1.320	33	5.222	1.293	36	3.171	1.383	35	4.257	1.441	35
beware	6	5.546	2.641	33	2.485	1.329	33	3.719	1.940	32	2.406	1.296	32	3.625	1.883	32	5.813	1.509	32	3.515	1.158	33	4.849	1.306	33	4.781	1.082	32
bicycle	7	4.941	2.300	34	5.882	1.132	34	5.969	1.425	32	6.818	0.458	33	6.667	0.586	33	6.333	0.869	30	2.382	0.768	34	3.818	1.266	33	4.088	0.853	34
bid	3	4.286	1.426	35	5.429	0.767	35	6.355	1.449	31	3.485	1.559	33	3.879	1.472	33	4.727	1.638	33	4.943	1.264	35	3.794	1.051	34	4.438	0.864	32
bigot	5	4.419	2.575	31	1.677	0.962	34	4.758	1.776	33	4.031	1.960	32	4.125	1.816	32	4.516	1.899	31	6.235	1.059	34	4.600	1.451	30	5.382	1.164	34
bike	4	4.829	2.118	35	5.969	1.237	32	6.147	1.458	34	6.546	0.700	33	6.794	0.530	34	6.097	1.088	31	2.343	0.860	35	3.375	1.654	32	4.912	1.067	34
billion	7	6.265	2.465	34	6.353	1.473	34	5.529	1.974	34	4.088	1.915	34	3.000	2.100	34	5.546	1.635	33	4.324	1.322	34	6.206	1.451	34	4.588	0.911	34
binder	6	3.212	1.552	33	5.061	0.851	33	5.030	1.446	33	5.323	1.838	31	5.469	1.639	32	4.697	1.817	33	4.936	1.318	31	2.818	1.424	33	4.156	0.667	32
biology	7	5.182	2.418	33	5.471	1.613	34	4.500	1.819	34	5.182	1.359	33	4.206	1.641	34	6.194	1.176	31	4.647	0.997	34	4.941	1.494	34	3.647	0.836	34
bird	4	4.862	2.255	29	6.281	1.484	32	6.133	1.668	30	6.633	0.836	30	6.778	0.497	27	6.708	0.539	24	2.097	1.254	31	2.548	1.240	31	3.250	0.987	28
birth	5	5.471	2.659	34	7.265	1.357	34	4.250	2.264	32	5.849	1.158	33	6.059	1.282	34	5.594	1.558	32	2.853	1.167	34	5.114	1.833	35	1.912	1.095	34
birthday	8	6.242	2.132	33	7.438	1.345	32	6.147	1.801	34	5.057	1.672	35	5.088	1.597	34	6.406	0.996	32	1.677	0.830	34	4.588	1.555	34	3.853	0.648	34
biscuit	7	4.943	2.305	35	6.343	1.218	35	5.588	1.833	34	6.229	1.197	35	6.657	0.630	35	6.471	1.036	34	2.086	1.204	35	2.371	1.396	35	3.571	1.050	35
bishop	6	3.065	1.703	31	5.200	1.990	30	4.250	1.561	32	6.000	1.477	33	6.129	1.008	31	4.233	2.093	30	4.500	1.346	32	3.903	1.784	31	6.031	0.883	32
bison	5	3.630	2.452	27	5.571	1.635	28	5.433	1.647	30	6.214	1.264	28	5.929	1.557	28	2.914	1.779	35	5.536	1.401	28	4.630	1.808	27	5.107	1.113	28
bit	3	3.265	1.836	34	4.853	0.809	34	4.455	1.305	33	4.324	1.509	34	3.152	1.373	33	6.188	1.261	32	1.909	0.900	33	2.061	1.179	33	4.156	0.870	32
bit (bite)	3	4.000	2.352	34	4.177	1.248	34	5.471	1.959	34	5.029	1.581	34	5.030	1.732	33	5.300	1.441	30	2.581	1.602	31	3.000	1.557	33	4.147	1.115	34
bit (horse bridal)	3	2.828	1.858	29	5.241	0.773	29	5.037	1.071	27	6.000	1.564	27	5.593	1.593	27	2.969	2.008	32	5.154	1.634	26	2.346	1.329	26	4.000	0.926	28
bit (small amount)	3	2.824	1.562	34	4.686	1.090	35	4.677	1.387	34	3.618	1.663	34	4.235	1.699	34	6.059	1.162	34	2.000	0.926	35	1.714	1.084	35	3.765	0.877	34
bitch	5	6.727	2.526	33	1.743	0.996	35	4.758	2.547	33	4.273	1.943	33	4.441	1.518	34	5.774	1.361	31	5.588	1.088	34	4.735	1.540	34	1.939	1.205	33
bitchy	6	5.813	2.789	32	2.147	1.141	34	5.057	2.342	35	2.667	1.385	33	4.094	2.006	32	5.909	1.443	33	6.088	0.981	34	4.242	1.518	33	1.588	0.809	34
bitter	6	4.794	2.180	34	2.471	1.091	34	4.324	1.921	34	3.000	1.572	34	3.088	1.884	34	4.941	1.494	34	4.412	1.353	34	3.788	1.451	33	4.294	1.425	34
bizarre	7	6.156	1.543	32	4.758	1.688	33	4.844	1.622	32	2.129	0.975	31	2.871	1.791	31	4.821	1.441	28	5.063	0.966	32	4.375	1.495	32	4.414	0.810	29
black	5	3.657	2.083	35	4.088	1.634	34	5.400	2.114	35	5.371	2.071	35	6.143	1.676	35	6.750	0.901	32	2.086	1.180	35	4.629	1.943	35	5.059	1.027	34
blackmail	9	5.091	2.551	33	2.324	1.300	34	3.824	2.717	34	3.588	1.801	34	3.242	2.075	33	5.063	1.676	32	5.382	1.261	34	5.059	1.327	34	4.706	1.273	34
blacksmith	10	3.706	1.654	34	5.265	0.699	34	5.088	1.314	34	6.455	0.988	33	6.500	0.901	32	3.697	2.022	33	4.788	1.343	33	4.242	1.349	33	6.333	0.876	33
blade	5	5.625	2.132	32	3.412	1.353	34	5.543	2.359	35	6.500	0.978	34	6.543	0.936	35	5.412	1.717	34	4.371	1.197	35	3.600	1.589	35	5.455	1.076	33
blame	5	4.343	2.151	35	2.743	1.203	35	3.765	2.073	34	2.543	1.610	35	2.571	1.103	35	6.057	1.218	35	3.286	1.185	35	5.171	1.055	35	4.286	1.406	35
bland	5	2.333	1.470	33	3.094	1.208	32	4.548	1.266	31	2.563	1.223	32	2.656	1.240	32	4.333	1.468	30	4.839	1.273	31	2.969	0.984	32	3.963	0.693	27
blank	5	3.229	1.914	35	4.457	0.996	35	4.771	1.436	35	3.914	1.962	35	4.629	2.139	35	5.371	1.375	35	3.200	1.009	35	3.286	1.766	35	4.029	0.609	35
blasphemy	9	5.152	2.776	33	2.758	1.371	33	4.719	2.225	32	2.546	1.373	33	2.727	1.780	33	3.469	2.046	32	6.242	0.922	33	5.030	1.696	33	4.970	1.193	33
blaze	5	6.857	1.884	35	3.686	1.347	35	5.629	2.112	35	5.059	1.552	34	5.686	1.410	35	4.500	1.736	34	4.086	1.156	35	5.371	1.551	35	4.857	1.125	35
blazes	6	6.467	1.231	30	3.333	1.300	30	4.333	1.955	30	4.452	1.643	31	4.807	1.468	31	3.552	2.061	29	4.742	1.106	31	5.000	1.164	31	4.808	1.001	26
bleak	5	2.882	2.139	34	2.588	1.396	34	3.441	1.735	34	2.429	1.379	35	3.371	1.914	35	4.515	1.861	33	5.294	1.446	34	3.618	1.534	34	4.412	1.166	34
blend	5	4.121	1.788	33	5.219	0.780	32	5.219	1.111	32	3.719	1.328	32	3.824	1.617	34	5.100	1.325	30	4.242	1.181	33	3.382	1.329	34	3.594	0.931	32
blender	7	4.258	1.796	31	5.200	0.792	30	5.333	1.135	30	6.533	0.670	30	6.300	0.823	30	4.821	1.733	28	4.688	1.236	32	3.125	1.244	32	3.815	0.818	27
bless	5	4.065	2.031	31	6.813	1.550	32	4.733	1.931	30	2.032	1.204	31	2.594	1.693	32	4.296	1.559	27	3.531	1.601	32	4.290	1.396	31	2.900	0.746	30
blessed	7	5.455	2.324	33	8.118	0.900	34	5.286	2.445	35	2.059	1.434	34	3.657	2.097	35	5.177	1.671	34	4.200	1.116	35	5.412	1.240	34	2.686	1.036	35
blessing	8	5.057	2.495	35	8.114	1.190	35	5.273	1.927	33	2.722	1.677	36	3.576	1.688	33	5.500	1.658	32	4.250	1.460	36	5.000	1.707	35	2.528	1.067	36
blessings	9	4.727	2.287	33	7.781	1.340	32	5.188	1.960	32	2.909	1.505	33	3.250	1.581	32	5.364	1.823	33	4.030	1.403	33	5.061	1.369	33	2.697	1.114	33
blimp	5	3.900	2.006	30	5.100	1.248	30	4.807	1.229	31	5.931	1.530	29	5.500	1.839	30	3.516	1.916	31	5.094	1.259	32	4.750	1.732	32	4.452	0.797	31
blind	5	4.147	1.957	34	3.029	1.445	34	2.697	1.696	33	5.314	1.489	35	5.235	1.733	34	5.424	1.538	33	3.257	0.905	35	3.909	1.464	33	4.061	0.489	33
bliss	5	6.455	2.451	33	8.091	1.264	33	5.969	2.243	32	2.667	1.837	33	3.938	1.802	32	5.125	1.672	32	5.121	1.249	33	5.000	1.456	33	2.455	1.157	33
blister	7	3.235	2.157	34	2.941	1.056	34	3.857	1.376	35	6.147	0.944	34	6.314	1.141	35	5.559	1.418	34	3.800	1.260	35	2.677	1.585	34	4.265	1.120	34
block	5	3.303	1.883	33	4.235	1.262	34	5.000	1.985	34	5.294	1.563	34	5.121	1.647	33	5.367	1.494	30	3.118	1.207	34	3.824	1.617	34	4.879	0.729	33
bloke	5	4.771	2.099	35	5.353	1.234	34	5.485	1.520	33	5.457	1.499	35	5.914	1.156	35	5.647	1.473	34	4.657	1.372	35	4.000	1.283	34	6.529	0.882	34
blond	5	5.061	1.774	33	5.424	1.478	33	5.182	1.486	33	5.394	1.254	33	6.061	1.229	33	5.849	1.438	33	2.909	1.311	33	3.091	1.190	33	2.576	1.478	33
blonde	6	5.242	2.257	33	5.882	1.451	34	5.258	2.314	31	5.943	1.094	35	6.546	0.656	33	6.235	1.031	34	2.909	1.401	33	3.412	1.141	34	1.647	0.800	34
blood	5	5.406	1.966	32	4.758	1.518	33	4.765	1.516	34	6.057	1.308	35	6.412	1.115	34	6.219	0.992	32	2.412	1.032	34	4.118	1.659	34	4.212	0.977	33
bloody	6	5.400	2.258	35	2.857	1.659	35	5.059	1.878	34	5.088	1.463	34	5.941	1.533	34	5.971	1.505	34	3.714	1.385	35	4.677	1.322	34	4.743	1.480	35
bloom	5	6.156	1.770	32	7.323	1.202	31	5.613	1.336	31	4.152	1.559	33	5.032	1.787	31	5.219	1.634	32	4.152	1.209	33	4.065	1.585	31	2.156	1.064	32
blossom	7	5.943	2.190	35	7.500	1.118	34	5.353	1.661	34	5.394	1.556	33	6.206	1.023	34	5.147	1.478	34	4.257	1.179	35	3.514	1.948	35	2.057	0.955	35
blouse	6	4.094	2.052	32	5.531	1.000	32	5.125	1.409	32	6.000	1.495	34	6.121	1.472	33	5.281	1.807	32	3.912	1.579	34	2.656	1.189	32	1.758	0.780	33
blow	4	4.706	2.230	34	4.912	1.269	34	5.677	1.675	34	4.471	1.649	34	4.735	1.945	34	5.552	1.328	29	2.546	0.891	33	3.906	1.422	32	4.114	1.469	35
blow (hit)	4	5.438	2.221	32	2.697	1.381	33	4.774	2.419	31	5.281	1.281	32	5.667	1.198	33	5.000	1.481	31	4.419	1.454	31	4.774	1.408	31	5.333	0.876	33
blow (wind)	4	4.543	2.272	35	4.629	1.071	35	4.429	1.841	35	4.514	1.296	35	4.657	1.655	35	5.849	1.131	33	2.429	0.838	35	4.486	1.763	35	4.029	0.845	35
blubber	7	3.667	2.238	33	3.618	1.085	34	4.088	1.463	34	4.912	1.755	34	5.029	1.562	34	4.344	1.779	32	4.171	1.159	35	4.324	1.366	34	3.559	1.034	34
blubber (cry)	7	3.853	2.074	34	2.636	1.010	33	3.500	2.252	34	4.030	1.381	33	5.706	1.525	34	4.438	1.999	32	4.059	1.644	34	3.677	1.509	34	2.971	1.341	35
blubber (fat)	7	3.265	1.990	34	3.324	1.585	34	4.121	1.493	33	5.882	0.993	34	5.853	1.375	34	3.667	1.770	33	4.882	1.231	34	4.588	1.611	34	4.061	1.071	33
blue	4	4.912	2.188	34	5.206	1.586	34	5.313	1.722	32	4.886	1.982	35	6.471	1.218	34	6.758	0.494	33	1.882	0.963	34	3.606	1.496	33	5.200	1.283	35
blueberry	9	5.000	2.060	33	6.118	1.157	34	5.387	1.262	31	6.758	0.653	33	6.781	0.483	32	5.970	1.141	33	3.382	1.394	34	2.118	1.549	34	3.206	0.900	34
bluff	5	4.303	1.800	33	4.471	1.007	34	5.515	1.940	33	3.529	1.519	34	3.000	1.455	34	4.355	1.404	31	5.029	1.108	35	3.969	1.311	32	4.441	0.774	34
blunder	7	4.406	1.852	32	3.412	1.061	34	4.030	1.547	33	2.941	1.327	34	3.059	1.305	34	3.971	1.905	35	5.118	1.323	34	4.235	1.190	34	4.424	0.954	33
blunt	5	4.147	1.817	34	4.029	1.382	34	5.097	1.532	31	3.936	1.664	31	3.938	1.600	32	5.179	1.465	28	4.606	1.254	33	3.281	1.038	32	5.000	0.935	32
board	5	3.353	2.013	34	5.030	0.577	33	5.229	1.197	35	6.057	1.351	35	5.857	1.199	35	5.486	1.422	35	3.257	0.966	35	3.571	1.316	35	4.529	0.652	34
board (enter)	5	4.121	1.822	33	5.344	0.592	32	5.091	1.865	33	4.788	1.647	33	4.618	1.766	34	3.943	1.851	35	4.563	1.456	32	3.939	0.886	33	4.182	0.833	33
board (executive)	5	3.303	1.946	33	4.909	1.545	33	5.970	2.368	33	4.939	1.254	33	4.849	1.617	33	4.273	1.830	33	5.636	1.202	33	4.697	1.679	33	5.156	0.870	32
board (wooden)	5	2.857	1.570	35	4.857	0.542	35	4.943	1.413	35	6.543	0.731	35	6.265	0.949	34	4.971	1.812	35	2.971	0.971	35	3.286	1.406	35	4.853	0.944	34
boarded	7	3.088	1.821	34	4.765	1.214	34	5.059	1.798	34	3.853	1.574	34	4.177	1.740	34	4.323	2.022	31	5.382	1.329	34	4.235	1.214	34	4.706	1.016	34
boast	5	4.667	1.870	33	3.226	1.313	31	6.273	1.420	33	3.194	1.468	31	2.875	1.317	32	5.194	1.468	31	4.686	1.063	35	4.970	1.314	33	4.939	1.254	33
boastful	8	4.061	2.282	33	3.171	1.230	35	6.969	1.862	32	3.088	1.560	34	4.200	1.753	35	4.400	1.839	35	5.000	1.069	35	4.943	1.655	35	5.294	1.072	34
boat	4	4.642	2.231	67	5.776	1.182	67	5.460	1.641	63	6.716	0.618	67	6.823	0.554	62	6.397	1.113	58	2.182	1.014	66	4.779	1.454	68	4.922	1.150	64
body	4	5.212	2.345	33	5.879	1.122	33	4.909	1.960	33	6.000	1.299	32	6.333	1.035	33	6.793	0.550	29	2.061	0.694	33	4.061	1.434	33	3.212	1.320	33
boil	4	4.647	2.221	34	4.424	1.102	33	4.781	1.268	32	5.324	1.710	34	5.515	1.373	33	6.069	1.363	29	3.382	1.029	34	4.091	1.545	33	4.353	1.210	34
boiler	6	3.424	1.688	33	5.030	0.937	33	5.563	1.273	32	6.229	0.897	35	6.030	1.381	33	5.167	1.440	30	4.600	1.269	35	4.235	1.373	34	5.273	0.930	33
bold	4	5.594	2.134	32	6.152	1.520	33	7.118	1.529	34	3.559	1.518	34	4.121	1.719	33	5.656	1.725	32	4.000	1.188	34	5.125	1.023	32	5.152	0.892	33
bollocks	8	5.000	2.461	35	3.235	1.415	34	5.971	1.781	35	5.143	1.743	35	5.029	2.036	34	5.588	1.497	34	6.143	0.960	35	3.629	1.475	35	6.235	1.002	34
bomb	4	6.697	2.668	33	1.576	0.780	33	4.182	2.823	33	6.500	0.697	34	6.273	0.862	33	5.844	1.417	32	3.971	1.295	34	5.353	1.877	34	5.618	0.875	34
bomber	6	5.452	2.849	31	2.067	1.436	30	4.452	2.551	31	5.333	1.491	30	4.900	1.578	30	4.433	2.011	30	4.813	1.130	32	5.094	1.508	32	5.667	0.978	30
bond	4	5.229	1.853	35	6.400	1.398	35	4.943	1.881	35	3.714	1.426	35	3.800	1.546	35	5.382	1.534	34	4.265	1.335	34	4.600	1.516	35	3.735	1.313	34
bondage	7	5.909	2.598	33	4.212	1.788	33	4.594	2.892	32	4.788	1.737	33	5.273	1.377	33	4.324	2.111	34	6.576	0.818	33	4.516	1.521	31	4.546	1.183	33
bonds	5	4.394	2.201	33	5.118	1.409	34	4.936	2.109	31	3.853	1.438	34	3.912	1.502	34	3.794	1.745	34	5.143	1.552	35	4.143	1.334	35	3.912	1.314	34
bonds (money)	5	4.273	2.465	33	5.563	1.731	32	4.794	1.997	34	5.257	1.441	35	4.212	1.665	33	4.265	1.737	34	6.057	1.040	35	4.781	1.576	32	4.970	1.029	33
bonds (restraints)	5	5.743	2.297	35	3.086	1.948	35	3.029	2.606	34	5.086	1.795	35	5.486	1.402	35	4.559	2.017	34	5.618	1.085	34	4.618	1.895	34	4.714	1.485	35
bone	4	3.875	1.949	32	5.433	1.023	30	5.219	1.576	32	6.606	0.952	33	6.625	0.740	32	6.133	0.991	30	2.485	0.821	33	3.367	1.426	30	4.625	0.927	32
bones	5	4.647	1.797	34	5.686	1.326	35	5.371	1.806	35	6.882	0.322	34	6.677	0.794	34	6.177	1.361	34	2.714	0.943	35	3.647	1.370	34	4.281	0.760	32
bongo	5	5.147	2.031	34	5.971	1.028	35	5.656	0.956	32	5.906	1.444	32	5.970	1.267	33	3.500	1.696	32	4.600	1.458	35	3.000	1.303	33	4.606	0.776	33
bonnet	6	3.129	2.060	31	4.939	0.952	33	4.966	1.217	29	6.469	0.706	32	6.281	1.205	32	3.033	1.816	30	4.515	1.708	33	2.781	1.166	32	2.700	1.754	30
bonus	5	5.543	2.522	35	7.559	1.538	34	5.697	1.507	33	4.000	1.595	33	3.273	1.523	33	5.200	1.536	30	4.088	1.147	34	4.968	1.062	31	4.697	1.218	33
book	4	5.156	2.002	32	6.788	1.472	33	6.030	1.660	33	6.793	0.483	29	6.643	0.610	28	6.767	0.559	30	1.909	0.793	33	3.188	1.740	32	3.667	0.943	30
book (read)	4	4.781	2.232	32	6.781	1.691	32	5.839	1.687	31	6.563	0.899	32	6.406	1.169	32	6.677	0.642	31	2.031	0.770	32	3.355	1.536	31	3.364	1.096	33
book (reserve)	4	3.714	1.921	35	5.800	1.141	35	6.235	2.073	34	4.706	1.637	34	4.382	1.732	34	5.313	1.236	32	4.086	1.273	35	3.273	1.399	33	4.029	1.230	35
bookcase	8	4.094	2.390	32	6.061	1.476	33	5.697	1.193	33	6.500	1.323	32	6.647	0.723	34	5.906	1.308	32	3.088	0.818	34	4.088	1.669	34	4.000	0.986	35
boom	4	6.265	2.604	34	4.485	1.956	33	5.429	2.394	35	3.438	1.870	32	4.563	2.318	32	5.581	1.642	31	2.412	1.240	34	5.969	1.468	32	5.286	1.161	35
boost	5	5.588	2.144	34	7.059	1.162	34	6.529	1.613	34	3.324	1.470	34	2.824	1.361	34	5.030	1.446	33	4.233	1.086	30	4.515	1.209	33	4.455	1.047	33
boot	4	4.484	1.932	31	5.125	0.650	32	5.548	1.499	31	6.586	0.810	29	6.552	0.932	29	6.308	0.821	26	2.469	0.935	32	2.936	1.343	31	4.500	1.384	30
boot (car)	4	3.118	1.676	34	4.939	0.776	33	5.606	1.391	33	6.229	1.221	35	6.364	1.068	33	6.206	1.301	34	3.412	1.216	34	3.576	1.415	33	5.057	1.170	35
boot (evict)	4	4.294	2.358	34	2.971	1.200	34	4.382	2.474	34	4.029	1.774	34	3.735	1.960	34	3.688	1.810	32	5.441	1.499	34	4.088	1.172	34	5.000	1.085	34
boot (shoe)	4	3.618	2.364	34	5.088	0.919	34	5.771	1.709	35	6.667	0.804	33	6.647	0.836	34	6.265	1.009	34	2.543	1.051	35	2.794	1.278	34	4.514	1.339	35
bored	5	2.469	1.639	32	2.943	0.955	35	4.088	1.314	34	3.057	1.393	35	3.457	1.713	35	6.412	0.732	34	2.706	0.892	34	3.971	1.134	35	4.143	0.542	35
boredom	7	2.457	2.019	35	2.429	1.022	35	4.229	1.914	35	2.857	1.726	35	3.771	1.675	35	6.147	1.240	34	3.571	1.154	35	4.343	1.620	35	4.714	0.881	35
boring	6	2.200	1.327	35	2.486	1.105	35	3.657	1.866	35	2.914	1.402	35	3.457	1.730	35	6.343	1.170	35	2.829	1.298	35	3.714	1.385	35	4.471	1.007	34
born	4	5.161	2.049	31	6.710	1.349	31	4.516	1.847	31	4.300	1.829	30	4.258	1.414	31	6.037	1.170	27	2.469	0.968	32	3.839	1.798	31	3.296	0.895	27
borrow	6	3.061	1.434	33	4.273	1.238	33	4.030	1.566	33	3.485	1.282	33	2.939	1.669	33	6.063	1.391	32	3.455	1.047	33	3.818	1.359	33	4.000	1.031	32
bosom	5	5.559	2.061	34	5.714	1.209	35	5.265	1.754	34	5.765	1.436	34	5.242	1.875	33	3.771	1.806	35	5.441	1.333	34	4.200	1.369	35	1.771	0.897	35
boss	4	3.909	2.417	33	3.829	1.521	35	4.500	3.118	34	6.029	1.175	34	5.800	1.260	35	5.970	1.660	33	4.029	1.630	35	5.364	1.251	33	5.686	1.008	35
botanist	8	3.654	1.980	26	5.429	1.450	28	4.769	1.219	26	5.259	1.530	27	4.815	1.278	27	3.546	2.119	33	6.276	0.783	29	4.133	1.335	30	3.966	1.245	29
botany	6	3.345	2.039	29	5.250	1.639	28	4.889	1.474	27	5.138	1.383	29	3.938	1.767	32	3.424	2.104	33	6.061	1.127	33	4.100	1.399	30	3.484	1.132	31
bother	6	3.543	1.947	35	3.486	1.500	35	4.412	1.593	34	2.686	1.304	35	2.686	1.720	35	5.938	1.248	32	4.028	1.462	36	4.114	1.389	35	4.611	1.008	36
bottle	6	4.000	1.884	31	5.355	1.002	31	5.097	1.254	31	6.429	0.821	28	6.536	0.944	28	6.357	0.811	28	2.125	0.927	32	2.742	1.217	31	4.167	0.687	30
bottom	6	4.156	2.293	32	4.250	1.803	32	3.636	1.554	33	4.781	1.576	32	4.938	1.819	32	5.875	1.495	32	2.000	0.739	33	3.636	1.473	33	3.758	1.074	33
bought	6	4.824	2.149	34	5.758	1.156	33	6.303	1.446	33	4.088	1.704	34	4.030	1.714	33	6.452	0.711	31	2.971	0.923	34	4.094	1.042	32	3.875	1.053	32
boulder	7	3.152	1.672	33	4.771	0.959	35	5.419	1.737	31	6.265	1.290	34	6.613	0.904	31	4.594	1.765	32	3.857	1.150	35	5.364	1.666	33	5.531	1.000	32
bounce	6	5.697	1.867	33	6.273	1.213	33	6.065	1.435	31	4.531	1.658	32	5.188	1.509	32	5.781	1.408	32	2.364	1.010	33	3.906	1.182	32	3.406	0.861	32
bouncy	6	6.314	2.011	35	6.471	1.194	34	5.657	1.603	35	4.059	1.748	34	4.912	1.772	34	5.324	1.622	34	2.343	1.170	35	3.857	1.552	35	3.324	0.830	34
bound	5	4.647	1.969	34	3.971	1.636	34	3.765	2.579	34	3.824	1.465	34	4.438	1.638	32	4.818	1.604	33	5.212	1.343	33	4.061	1.324	33	4.235	1.059	34
bouquet	7	5.588	1.784	34	6.714	1.322	35	5.343	1.218	35	5.800	1.141	35	6.486	0.732	35	5.059	1.814	34	4.514	1.296	35	3.400	1.776	35	2.057	0.860	35
bout	4	3.667	1.972	30	4.226	0.906	31	4.429	1.522	28	3.581	1.476	31	3.100	1.422	30	3.394	1.874	33	5.645	1.381	31	4.267	1.031	30	4.594	0.861	32
bow	3	4.125	1.980	32	5.333	0.586	33	4.788	2.071	33	5.514	1.273	35	6.029	1.200	34	4.625	1.672	32	2.912	1.337	34	2.829	1.320	35	3.853	1.574	34
bow (bend)	3	3.353	1.764	34	4.788	0.946	33	4.206	1.711	34	4.697	1.586	33	5.029	1.543	34	4.455	1.940	33	3.882	1.623	34	2.625	1.244	32	4.606	0.851	33
bow (ribbon)	3	4.257	2.156	35	6.182	1.546	33	4.818	2.167	33	6.059	1.083	34	6.441	1.090	34	5.909	1.357	33	2.515	0.783	33	2.412	1.478	34	2.086	1.156	35
bow (ship)	3	3.438	1.968	32	5.233	0.955	30	5.345	1.646	29	6.613	0.704	31	5.968	1.555	31	4.000	2.252	28	4.438	1.321	32	4.548	2.138	31	4.516	1.292	31
bow (weapon)	3	4.971	2.618	34	4.314	1.686	35	6.235	2.129	34	6.794	0.404	34	6.636	0.810	33	4.576	2.001	33	3.882	1.301	34	3.743	1.645	35	4.941	1.494	34
bowel	5	3.000	1.837	32	3.879	1.771	33	4.706	1.425	34	6.091	1.164	33	4.818	1.486	33	4.618	1.971	34	5.441	1.168	34	3.529	1.440	34	4.606	0.983	33
bowl	4	3.000	2.270	33	5.212	0.686	33	5.324	1.230	34	6.546	0.742	33	6.424	1.207	33	6.281	1.231	32	2.059	0.968	34	2.688	1.261	32	3.971	0.985	34
box	3	3.258	1.813	31	4.844	0.667	32	4.936	1.390	31	6.290	1.197	31	6.313	1.285	32	6.645	0.650	31	2.000	1.320	31	3.387	1.336	31	4.344	0.775	32
box (container)	3	2.618	1.476	34	5.147	0.601	34	4.571	1.460	35	6.429	0.838	35	6.294	1.177	34	6.182	0.968	33	1.857	0.639	35	2.941	1.392	34	4.471	0.813	34
box (sport)	3	4.212	2.532	33	4.235	1.646	34	6.030	2.022	33	5.394	1.669	33	6.000	1.346	32	4.939	1.825	33	4.057	1.241	35	4.147	1.478	34	6.303	0.969	33
boxer	5	5.594	2.357	32	4.636	1.410	33	5.147	2.463	34	6.152	0.989	33	6.618	0.642	34	5.531	1.732	32	3.588	1.375	34	4.677	1.567	34	5.912	1.422	34
boxer (dog)	5	4.147	2.303	34	4.588	1.263	34	5.441	1.785	34	6.647	0.681	34	6.500	1.144	34	4.469	1.695	32	4.529	1.311	34	3.382	1.456	34	5.559	1.117	34
boxer (fighter)	5	5.229	2.630	35	3.971	1.797	35	6.188	2.442	32	6.471	0.915	34	6.429	0.935	35	5.000	1.826	33	4.400	1.335	35	5.059	1.533	34	6.343	0.924	35
boxing	6	4.606	2.256	33	4.559	1.397	34	5.455	2.133	33	5.971	0.857	34	6.394	0.694	33	5.618	1.329	34	3.824	1.175	34	4.030	1.058	33	6.030	0.834	33
boy	3	4.294	2.136	34	5.600	1.224	35	5.229	1.569	35	6.412	1.286	34	6.485	0.857	33	6.636	0.846	33	1.424	0.552	33	3.375	1.576	32	6.529	0.848	34
boycott	7	5.677	2.097	34	3.485	1.480	33	5.273	2.562	33	2.939	1.413	33	2.939	1.516	33	4.276	1.617	29	5.941	1.211	34	5.194	1.176	31	4.788	1.225	33
bra	3	6.088	2.293	34	6.029	1.295	34	4.971	1.665	35	6.629	0.636	35	6.714	0.740	35	6.485	0.957	33	4.657	1.351	35	2.971	1.404	35	1.177	0.452	34
bracelet	8	5.147	1.987	34	6.029	1.361	34	5.600	1.744	35	6.743	0.498	35	6.471	0.915	34	5.706	1.775	34	2.971	0.971	35	2.441	1.117	34	1.686	1.008	35
bracket	7	2.938	1.499	32	5.065	0.435	31	4.643	0.895	28	5.594	1.271	32	5.161	1.725	31	4.759	1.735	29	4.606	1.127	33	2.355	1.471	31	4.484	0.757	31
brain	5	5.936	1.900	31	7.091	1.357	33	6.844	1.752	32	6.355	1.033	31	6.103	1.322	29	6.500	1.010	26	2.936	1.045	31	4.313	1.960	32	4.276	0.638	29
brainy	6	5.968	2.040	31	7.438	1.368	32	7.031	1.510	32	3.125	1.615	32	3.387	1.698	31	5.143	1.381	28	3.906	1.071	32	4.581	1.185	31	4.000	1.047	31
brake	5	4.086	1.873	35	4.857	1.199	35	5.029	1.844	35	5.514	1.204	35	5.657	0.924	35	5.382	1.415	34	3.486	1.204	35	3.629	1.416	35	4.771	0.897	35
brand	5	4.219	2.103	32	4.515	1.459	33	4.594	2.075	32	3.333	1.551	33	3.849	1.282	33	5.552	1.404	29	4.788	1.200	33	4.438	1.600	32	3.767	0.883	30
brass	5	3.968	1.448	31	5.226	0.831	31	5.467	1.118	30	5.500	1.803	32	4.774	1.717	31	4.148	1.715	27	4.531	1.250	32	3.938	1.321	32	4.778	0.737	27
brasserie	9	4.667	2.482	33	5.788	1.122	33	4.970	1.696	33	5.394	1.632	33	5.727	1.638	33	3.548	1.898	31	6.364	0.771	33	3.121	1.533	33	2.303	1.337	33
brassiere	9	5.412	2.045	34	5.742	1.015	31	5.121	1.591	33	6.000	1.518	33	6.061	1.516	33	3.429	2.088	35	5.970	1.114	33	3.765	1.496	34	1.909	1.164	33
brave	5	6.529	2.145	34	7.879	0.946	33	7.412	1.700	34	2.629	1.569	35	3.629	1.884	35	6.031	0.883	32	3.000	1.373	35	5.647	1.210	34	5.000	1.572	34
bravery	7	7.063	1.519	32	7.636	1.630	33	7.188	1.667	32	3.387	1.772	31	3.727	1.911	33	5.633	1.169	30	3.588	1.115	34	6.000	0.985	33	5.563	1.116	32
brazen	6	4.448	2.283	29	4.133	1.455	30	5.893	1.819	28	2.448	1.101	29	3.172	1.763	29	2.971	2.036	34	6.031	0.918	32	4.600	1.172	30	4.226	1.288	31
breach	6	4.697	2.081	33	3.611	1.720	36	5.031	1.960	32	3.543	1.227	35	2.750	1.500	32	4.281	2.004	32	5.857	1.150	35	4.629	1.044	35	4.639	1.228	36
bread	5	4.258	2.000	31	5.742	0.802	31	4.750	1.414	32	6.828	0.460	29	6.800	0.400	30	6.760	0.512	25	2.125	0.893	32	2.800	1.249	30	3.793	0.886	29
break	5	4.909	2.314	33	3.807	1.595	31	4.563	1.903	32	4.387	1.474	31	4.364	1.702	33	6.267	1.031	30	2.303	0.674	33	3.758	1.280	33	4.567	1.116	30
break (destroy)	5	5.912	2.106	34	2.394	1.127	33	5.853	2.451	34	4.941	1.589	34	5.500	1.558	34	6.382	0.971	34	2.273	0.862	33	4.970	1.291	33	5.618	0.940	34
break (luck)	5	6.032	1.534	31	7.147	1.517	34	4.655	1.988	29	2.879	1.513	33	3.091	1.848	33	3.849	1.777	33	4.970	1.467	33	4.697	1.359	33	3.909	0.830	33
break (rest)	5	4.588	2.224	34	6.788	1.037	33	5.970	1.766	33	4.059	1.697	34	3.970	1.714	33	6.452	0.945	31	2.824	0.890	34	3.438	1.116	32	3.727	0.750	33
breakfast	9	5.029	2.479	34	5.857	1.222	35	5.588	1.536	34	5.853	1.353	34	6.294	1.044	34	6.500	1.064	34	1.771	0.636	35	3.118	1.529	34	3.636	0.948	33
breast	6	6.294	1.758	34	6.353	1.493	34	5.647	1.432	34	6.485	0.657	33	6.500	0.883	34	6.188	1.158	32	4.324	1.429	34	3.485	1.329	33	1.303	0.937	33
breasts	7	5.941	2.400	34	6.371	1.375	35	5.647	1.939	34	6.529	0.652	34	6.559	0.735	34	6.118	1.078	34	4.229	1.311	35	3.514	1.360	35	1.382	0.687	34
breeze	6	5.088	1.931	34	6.412	1.032	34	5.129	1.827	31	4.618	1.284	34	5.029	1.706	34	5.727	1.081	33	3.500	1.312	34	3.235	1.373	34	2.818	0.968	33
brew	4	4.303	2.181	33	5.294	0.925	34	5.156	1.752	32	5.000	1.434	35	5.088	1.541	34	4.515	1.794	33	5.182	1.336	33	3.171	1.341	35	4.706	1.425	34
brewer	6	3.906	2.141	32	5.063	0.933	32	5.000	0.791	32	5.118	1.641	34	4.406	1.656	32	3.438	1.784	32	6.000	0.921	33	3.656	1.573	32	5.000	1.061	32
bribe	5	5.143	2.086	35	3.371	1.640	35	4.412	2.463	34	3.677	1.548	34	3.529	1.819	34	5.242	1.741	33	5.029	1.341	35	4.500	1.480	34	4.743	1.227	35
bridal	6	5.364	2.422	33	6.807	1.635	31	5.250	1.714	32	4.394	1.791	33	5.455	1.305	33	4.966	1.691	29	4.121	1.200	33	4.375	1.556	32	1.258	0.671	31
bridal (horse)	6	3.546	2.350	33	5.029	0.707	34	5.061	1.071	33	6.063	1.197	32	5.636	1.453	33	2.829	1.781	35	5.969	1.358	32	3.969	1.630	32	3.088	1.222	34
bridal (marriage)	6	5.667	2.395	33	7.294	1.383	34	4.909	1.730	33	4.594	1.637	32	5.303	1.642	33	5.000	1.920	32	4.353	1.326	34	5.294	1.383	34	1.515	1.048	33
bride	5	6.000	2.196	34	6.941	1.765	34	5.324	2.206	34	6.471	0.813	34	6.559	0.774	34	5.594	1.598	32	3.059	1.136	34	4.375	1.244	32	1.429	0.871	35
bridegroom	10	5.000	2.214	31	6.613	1.474	31	4.833	1.593	30	5.903	1.329	31	5.818	1.527	33	4.781	1.980	32	4.933	1.340	30	4.300	1.552	30	4.758	2.089	33
bridesmaid	10	4.571	2.370	35	7.029	1.765	35	4.500	2.090	34	5.886	1.430	35	6.394	1.071	33	5.235	1.610	34	3.657	1.393	35	3.971	1.505	34	1.257	0.731	35
bridesmaids	11	5.294	2.371	34	6.514	1.628	35	5.000	1.782	34	6.344	1.189	32	6.177	0.984	34	4.781	1.866	32	3.543	1.155	35	4.029	1.445	34	1.424	0.740	33
bridge	6	3.636	1.920	33	5.333	1.035	33	5.588	1.912	34	6.938	0.242	32	6.688	0.634	32	6.161	1.346	31	2.412	0.943	34	4.970	1.623	33	4.765	1.214	34
bridge (card game)	6	2.765	1.895	34	5.029	0.822	34	5.121	1.629	33	5.324	1.604	34	5.147	1.556	34	3.088	1.869	34	6.088	1.172	34	2.677	1.254	34	4.177	1.543	34
bridge (structure)	6	3.529	2.199	34	6.235	1.352	34	5.394	2.187	33	6.800	0.400	35	6.657	0.715	35	6.242	1.102	33	3.229	1.173	35	5.677	1.658	34	5.486	1.131	35
brief	5	3.235	1.681	34	5.032	0.782	31	4.813	1.184	32	3.147	1.665	34	2.765	1.681	34	5.546	1.458	33	4.912	1.197	34	2.765	1.285	34	4.333	0.804	33
bright	6	6.324	1.640	34	7.571	1.077	35	5.882	1.529	34	4.594	1.693	32	5.667	1.407	33	6.613	0.748	31	2.714	1.002	35	4.706	1.318	34	2.970	1.167	33
bright (light)	6	5.455	1.924	33	6.600	1.357	35	5.412	1.574	34	4.706	1.775	34	5.486	1.680	35	6.177	1.097	34	2.657	1.120	35	4.824	1.294	34	3.571	0.803	35
bright (smart)	6	6.771	1.742	35	7.886	1.090	35	6.914	1.948	35	2.914	1.500	35	4.229	1.790	35	6.206	1.132	34	3.657	1.194	35	5.114	1.190	35	3.314	1.237	35
brilliant	9	7.394	1.594	33	8.371	1.149	35	7.086	1.538	35	2.886	1.635	35	3.314	1.563	35	6.086	1.180	35	3.543	1.317	35	5.657	1.170	35	3.543	0.996	35
brilliant (great)	9	7.212	1.572	33	8.546	0.742	33	7.781	1.053	32	2.576	1.326	33	3.303	1.679	33	6.656	0.592	32	3.152	1.209	33	5.818	0.999	33	3.879	1.249	33
brilliant (intelligent)	9	7.235	1.554	34	8.171	1.134	35	7.543	1.179	35	3.029	2.021	35	3.257	1.645	35	6.286	1.084	35	3.714	1.278	35	5.714	1.084	35	3.914	1.339	35
brilliant (luminous)	9	6.829	2.384	35	8.118	1.105	34	6.424	2.336	33	3.500	1.500	34	4.371	1.675	35	5.500	1.500	32	4.829	1.612	35	5.849	1.282	33	2.882	1.367	34
brink	5	4.807	1.839	31	3.967	1.110	30	4.250	1.436	32	3.588	1.309	34	2.871	1.238	31	4.000	1.820	32	5.818	1.140	33	3.484	1.365	31	4.188	1.014	32
brisk	5	5.344	2.159	32	5.485	1.329	33	5.781	1.317	32	3.576	1.371	33	3.765	1.895	34	4.200	1.849	35	4.794	1.301	34	3.788	1.343	33	4.546	0.924	33
broccoli	8	4.219	2.103	32	5.969	1.489	32	5.069	1.617	29	6.655	0.708	29	6.778	0.416	27	6.125	1.166	24	2.938	1.298	32	2.594	1.343	32	4.069	0.868	29
broken	6	4.324	1.905	34	2.677	1.130	34	3.559	1.718	34	3.364	1.494	33	4.294	1.506	34	6.000	0.886	28	2.882	1.051	34	3.750	1.199	32	4.031	0.952	32
bronze	6	4.500	2.090	34	6.000	1.434	36	5.677	1.156	34	5.771	1.495	35	6.086	1.273	35	5.849	1.258	33	3.806	1.487	36	3.571	1.294	35	4.222	1.272	36
broom	5	3.091	1.676	33	5.030	0.870	33	5.121	1.148	33	6.250	1.436	32	6.455	0.820	33	5.515	1.743	33	2.849	1.019	33	3.000	1.392	32	3.750	1.346	32
brother	7	4.441	2.225	34	6.636	1.344	33	5.441	1.333	34	6.242	1.181	33	6.559	0.774	34	6.677	0.857	31	1.677	0.629	34	4.394	1.613	33	6.677	0.716	34
brow	4	3.697	1.867	33	5.200	0.888	35	5.061	0.919	33	5.788	1.365	33	5.485	1.579	33	4.697	1.834	33	3.543	1.556	35	2.758	1.181	33	4.118	1.388	34
brown	5	2.719	1.718	32	4.636	0.915	33	4.906	1.071	32	5.152	1.777	33	6.194	1.148	31	6.333	1.274	30	1.939	0.919	33	3.594	1.296	32	4.688	1.184	32
brunch	6	5.000	2.114	34	5.939	0.983	33	5.529	0.848	34	5.177	1.839	34	5.333	1.385	33	5.114	1.686	35	4.743	1.360	35	2.765	1.214	34	2.970	0.797	33
brunette	8	5.529	2.342	34	6.000	1.372	34	5.794	1.510	34	5.697	1.487	33	6.455	0.856	33	5.853	1.216	34	4.471	1.311	34	3.441	1.217	34	1.824	1.097	34
brush	5	4.129	1.641	31	5.452	0.711	31	5.688	0.982	32	6.219	1.192	32	6.207	0.961	29	6.107	1.047	28	2.576	0.854	33	2.219	0.856	32	2.607	1.012	28
brushed	7	4.161	1.780	31	5.467	0.846	30	4.724	1.229	29	4.121	1.493	33	4.290	1.372	31	5.393	1.397	28	2.750	0.829	32	3.433	0.955	30	3.267	0.854	30
brutal	6	5.543	2.156	35	1.824	0.890	34	4.971	2.360	35	3.686	1.635	35	4.371	1.822	35	5.242	1.558	33	5.257	1.130	35	5.143	1.397	35	5.618	1.085	34
brute	5	4.735	2.253	34	3.000	1.680	34	4.500	2.379	34	4.030	1.446	33	4.353	1.923	34	3.968	1.975	31	5.500	1.289	34	4.853	1.593	34	5.853	1.191	34
bubble	6	4.912	2.133	34	6.559	1.518	34	4.912	2.454	34	5.571	1.498	35	6.576	0.698	33	5.758	1.415	33	2.088	1.147	34	1.943	1.094	35	2.677	0.794	34
bubbly	6	5.514	2.005	35	6.909	1.215	33	5.618	1.329	34	3.571	1.379	35	4.559	1.594	34	5.273	1.675	33	3.629	1.311	35	3.714	1.426	35	2.788	0.879	33
buffalo	7	4.118	2.336	34	5.457	1.250	35	5.118	1.659	34	6.441	0.811	34	6.529	0.652	34	4.758	1.793	33	3.571	1.129	35	4.914	1.592	35	5.714	0.943	35
bugle	5	2.920	1.742	25	4.818	1.154	22	4.957	1.122	23	5.583	1.730	24	5.136	2.029	22	2.742	2.063	31	5.692	1.513	26	2.667	1.247	24	4.200	0.980	25
build	5	4.714	1.906	35	6.086	1.296	35	6.412	1.417	34	5.229	1.623	35	5.765	1.214	34	5.909	1.215	33	2.571	0.935	35	4.853	1.396	34	5.382	0.908	34
builder	7	3.813	1.550	32	5.529	0.977	34	5.333	1.428	33	6.229	0.865	35	6.206	0.994	34	5.879	1.249	33	2.882	0.832	34	3.939	1.536	33	6.212	0.844	33
building	8	2.969	1.879	32	5.147	0.912	34	5.063	1.499	32	6.813	0.726	32	6.727	0.565	33	6.290	1.053	31	2.697	1.029	33	5.152	1.579	33	5.353	1.160	34
bulb	4	3.219	1.916	32	5.375	0.820	32	5.258	0.983	31	6.594	0.655	32	6.546	0.742	33	6.194	1.090	31	3.133	1.258	30	2.774	1.660	31	3.818	0.903	33
bulb (light)	4	3.765	1.956	34	6.114	1.090	35	5.515	1.329	33	6.229	1.149	35	6.714	0.613	35	6.171	1.363	35	3.200	0.709	35	3.000	1.498	33	4.229	1.044	35
bulb (plant)	4	2.788	1.719	33	6.182	1.424	33	5.500	1.299	32	6.441	0.774	34	6.242	0.889	33	4.353	1.892	34	4.057	1.330	35	2.606	1.575	33	3.469	0.968	32
bulge	5	4.333	2.170	33	4.000	1.723	33	4.758	1.793	33	5.125	1.495	32	5.750	1.250	32	5.161	1.668	31	4.677	1.344	34	4.273	1.332	33	5.118	1.451	34
bulk	4	4.235	1.848	34	4.941	1.327	34	5.706	1.600	34	4.824	1.465	34	4.265	1.614	34	4.576	1.326	33	5.000	1.163	34	5.364	1.630	33	5.706	1.201	34
bull	4	4.800	2.328	35	4.265	1.540	34	5.563	2.633	32	6.588	0.647	34	6.529	0.947	34	5.455	1.479	33	3.324	1.344	34	4.788	1.871	33	6.286	0.813	35
bulldozer	9	4.147	2.303	34	4.177	1.070	34	5.212	1.903	33	6.647	0.936	34	6.531	0.866	32	4.471	2.076	34	4.030	1.337	33	4.677	1.675	34	5.824	1.097	34
bullet	6	5.647	2.056	34	2.706	1.582	34	4.824	2.294	34	6.727	0.565	33	6.909	0.288	33	5.088	1.560	34	3.971	0.954	34	3.242	2.104	33	5.412	1.115	34
bullish	7	4.115	2.225	26	3.000	1.174	29	5.500	1.911	30	3.333	1.468	30	3.000	1.438	29	3.029	1.890	35	5.966	1.189	29	4.552	1.404	29	5.767	0.955	30
bully	5	4.514	2.579	35	1.618	1.000	34	3.606	2.974	33	5.029	1.630	35	5.486	1.556	35	5.571	1.440	35	3.286	0.848	35	5.343	1.194	35	5.400	1.200	35
bundle	6	3.943	1.492	35	5.486	1.105	35	4.706	1.273	34	5.000	1.287	35	5.457	1.250	35	4.771	1.495	35	3.914	1.180	35	3.486	1.339	35	3.412	1.004	34
bungalow	8	3.091	2.109	33	5.121	1.094	33	5.242	1.558	33	6.303	1.267	33	6.424	0.986	33	5.250	1.953	32	4.333	1.511	33	4.250	1.984	32	3.879	1.094	33
bunk	4	3.600	1.839	35	4.714	0.881	35	5.257	1.227	35	5.657	1.453	35	5.061	1.632	33	4.029	1.978	34	3.600	1.377	35	3.171	1.082	35	4.629	0.796	35
bunk (bed)	4	3.543	2.075	35	5.235	0.941	34	5.273	1.895	33	6.559	0.694	34	6.286	1.278	35	5.235	1.783	34	2.714	1.002	35	3.824	1.504	34	4.824	1.124	34
bunk (truant)	4	4.767	1.961	30	3.393	1.263	28	5.655	1.917	29	3.690	1.417	29	3.429	1.522	28	3.313	1.944	32	5.833	1.213	30	3.710	1.325	31	4.967	1.016	30
bunny	5	4.758	2.230	33	6.941	1.434	34	5.147	1.942	34	6.629	0.680	35	6.618	0.768	34	5.438	1.619	32	1.618	0.642	34	2.200	1.037	35	2.314	0.854	35
buoy	4	3.767	1.978	30	5.152	0.957	33	4.645	1.824	31	6.515	0.744	33	6.188	1.310	32	4.618	2.210	34	4.758	1.518	33	2.594	1.195	32	5.091	1.311	33
burden	6	4.206	1.937	34	2.324	0.962	34	2.697	1.623	33	2.875	1.596	32	3.029	1.485	34	5.310	1.417	29	5.147	1.191	34	4.879	1.297	33	4.065	1.105	31
burger	6	5.212	2.240	33	6.156	1.679	32	5.636	1.473	33	6.625	0.740	32	6.656	0.690	32	6.667	0.682	33	2.697	1.000	33	3.156	1.734	32	5.323	0.963	31
burglar	7	5.438	2.164	32	2.469	1.060	32	3.531	2.091	32	5.552	1.192	29	5.742	1.343	31	4.172	1.683	29	3.563	1.088	32	4.313	1.356	32	5.516	0.875	31
burglary	8	5.781	2.342	32	2.182	0.999	33	3.424	2.216	33	4.258	1.391	31	4.152	1.559	33	4.467	1.607	30	4.258	1.077	31	4.719	0.976	32	5.100	0.978	30
burgle	6	5.118	2.410	34	2.303	1.114	33	3.656	1.796	32	4.970	1.834	33	5.424	1.393	33	5.200	1.904	30	3.735	1.267	34	4.697	1.403	33	5.333	1.092	33
burial	6	4.091	2.391	33	2.314	1.368	35	3.667	2.127	33	5.686	1.237	35	6.091	1.026	33	4.344	1.593	32	4.400	1.314	35	5.000	1.350	34	4.265	1.009	34
burn	4	4.818	2.443	33	3.000	1.456	33	4.688	1.629	32	5.353	1.473	34	5.452	1.411	31	6.161	1.019	31	2.697	1.087	33	4.344	1.406	32	4.879	0.807	33
burner	6	4.441	1.988	34	4.265	1.220	34	5.086	1.610	35	5.086	1.826	35	4.909	1.602	33	4.324	1.744	34	4.629	1.173	35	3.735	1.313	34	4.636	0.948	33
burnt	5	5.194	2.176	31	2.688	0.846	32	3.871	1.560	31	4.375	1.386	32	4.969	1.489	32	5.500	1.476	28	2.938	0.998	32	3.871	1.263	31	4.429	0.863	28
burst	5	5.938	1.694	32	4.147	1.061	34	4.941	1.830	34	3.882	1.345	34	4.606	1.556	33	5.161	1.648	31	3.618	1.138	34	4.677	1.429	34	4.147	1.004	34
bury	4	3.882	2.069	34	3.171	1.298	35	4.029	1.765	35	4.714	1.465	35	5.206	1.530	34	5.182	1.714	33	3.529	1.460	34	3.914	1.500	35	4.543	0.731	35
bus	3	3.177	2.065	34	5.303	0.904	33	4.588	1.309	34	6.882	0.322	34	6.765	0.546	34	6.667	0.532	33	1.941	0.838	34	4.882	1.827	34	4.412	0.691	34
business	8	3.969	2.143	32	5.765	1.373	34	5.788	2.157	33	4.743	1.537	35	4.571	1.695	35	5.636	1.322	33	4.200	1.327	35	5.457	1.051	35	5.088	0.981	34
businessman	11	3.382	2.115	34	4.939	1.347	33	5.314	1.801	35	6.059	1.259	34	6.030	1.291	33	5.697	1.291	33	4.029	1.159	35	4.343	1.706	35	6.394	0.776	33
bust	4	5.441	1.913	34	5.400	1.589	35	5.743	1.778	35	4.971	1.636	34	5.343	1.372	35	5.061	1.575	33	5.571	1.129	35	4.257	1.441	35	2.771	1.692	35
bust (break)	4	4.516	2.062	31	3.419	1.519	31	4.581	1.880	31	3.636	1.432	33	4.516	1.701	31	4.033	2.025	30	4.667	1.470	33	3.613	1.287	31	4.969	1.262	32
bust (breasts)	4	6.200	2.081	35	6.114	1.304	35	5.543	1.778	35	6.697	0.521	33	6.647	0.636	34	5.471	1.595	34	5.657	1.286	35	3.743	1.401	35	1.743	1.227	35
bust (sculpture)	4	4.484	2.046	31	5.594	1.086	32	5.063	1.368	32	6.219	0.927	32	5.419	1.540	31	3.882	1.997	34	5.500	1.243	34	3.781	1.218	32	3.382	1.591	34
busy	4	4.382	2.301	34	4.647	1.453	34	4.559	2.172	34	3.571	1.573	35	4.091	1.848	33	6.097	1.279	31	2.500	1.091	34	4.212	1.451	33	3.879	1.430	33
busybody	8	4.452	2.153	31	3.344	1.265	32	4.839	1.902	31	4.226	1.496	31	4.807	1.749	31	4.500	2.000	32	5.000	1.414	31	3.690	1.511	29	2.813	1.356	32
butcher	7	4.143	2.270	35	4.229	1.774	35	4.971	1.812	35	6.294	1.044	34	6.429	0.728	35	4.939	1.650	33	3.486	1.251	35	4.229	1.605	35	5.971	0.941	35
butler	6	3.781	1.709	32	4.735	1.290	34	4.794	2.259	34	5.656	1.533	32	6.147	1.286	34	4.156	1.938	32	4.086	0.937	35	3.294	1.425	34	6.353	0.723	34
butt	4	5.467	1.821	30	4.607	1.047	28	4.742	1.191	31	6.387	0.973	31	6.125	0.857	32	5.310	1.342	29	3.438	1.298	32	3.469	1.436	32	3.885	1.013	26
butter	6	4.323	2.085	31	5.484	0.838	31	5.267	1.504	30	6.233	0.989	30	6.483	0.815	29	6.208	1.154	24	2.594	0.996	32	2.581	1.239	31	3.778	0.994	27
butterfly	9	5.774	2.310	31	7.091	1.357	33	5.486	1.903	35	6.452	1.073	31	6.765	0.644	34	6.414	0.966	29	2.059	0.725	34	2.485	1.893	33	2.086	0.841	35
button	6	3.677	2.219	34	5.235	0.807	34	5.559	1.575	34	6.382	0.875	34	6.647	0.636	34	6.156	0.870	32	2.265	1.038	34	1.818	0.936	33	3.912	1.172	34
buy	3	5.706	2.136	34	6.265	1.335	34	5.886	1.939	35	4.206	1.694	34	4.171	1.748	35	6.613	0.748	31	2.647	0.904	34	4.314	1.652	35	3.686	1.326	35
buzzard	7	4.414	2.312	29	5.310	1.342	29	5.313	1.467	32	6.357	1.342	28	5.759	1.590	29	3.788	1.981	33	5.000	1.342	30	3.281	1.352	32	4.600	1.143	30
cabin	5	4.177	1.653	34	5.364	0.881	33	5.091	0.965	33	6.457	0.905	35	6.281	0.976	32	4.697	1.605	33	4.235	1.139	34	3.588	1.912	34	4.382	0.841	34
cabinet	7	3.147	1.611	34	4.971	0.167	35	4.794	1.471	34	6.714	0.700	35	6.457	1.024	35	5.206	1.677	34	3.914	1.180	35	4.143	1.245	35	4.242	0.922	33
cabinet (closet)	7	3.194	1.786	31	5.061	0.600	33	4.938	1.519	32	6.710	0.632	31	6.357	1.288	28	5.129	1.641	31	3.909	1.443	33	3.909	1.545	33	3.533	1.118	30
cabinet (council)	7	3.267	1.896	30	4.469	1.436	32	3.313	1.911	32	4.807	1.281	31	4.515	1.480	33	3.906	1.958	32	6.156	1.093	32	5.250	0.866	32	5.194	0.895	31
cacti	5	4.371	1.987	35	4.794	1.051	34	4.914	1.204	35	6.743	0.498	35	6.471	0.977	34	4.029	1.905	35	4.657	1.351	35	3.500	1.649	34	4.371	1.017	35
cactus	6	4.457	2.182	35	4.971	1.230	35	5.457	1.537	35	6.486	1.228	35	6.771	0.483	35	4.324	2.025	34	3.400	0.962	35	3.629	1.587	35	4.514	1.273	35
cafe	4	4.515	1.579	33	6.094	1.100	32	6.061	1.455	33	6.121	1.066	33	6.394	1.013	33	6.452	0.797	31	3.394	1.254	33	3.939	1.632	33	2.727	0.862	33
cake	4	5.941	2.413	34	7.147	1.309	34	5.059	1.392	34	6.829	0.446	35	6.686	0.574	35	6.484	0.713	31	2.057	0.715	35	3.143	1.417	35	2.857	0.798	35
cakes	5	6.333	2.142	33	7.375	1.192	32	6.333	1.271	33	6.688	0.682	32	6.885	0.320	26	6.742	0.506	31	2.576	1.074	33	2.882	1.529	34	2.546	0.924	33
calcium	7	4.086	2.260	35	5.727	1.162	33	4.844	1.481	32	5.143	1.775	35	3.829	2.063	35	5.156	1.543	32	5.086	1.296	35	3.088	1.422	34	4.314	1.063	35
calculus	8	2.879	1.966	33	4.406	1.852	32	4.226	1.913	31	4.250	1.888	32	4.313	1.758	32	4.242	2.202	33	6.061	1.205	33	4.226	1.640	31	4.765	0.972	34
calendar	8	3.516	1.682	31	5.265	1.066	34	4.647	1.607	34	6.000	1.085	34	6.400	1.151	35	5.909	1.240	33	3.314	1.063	35	3.706	1.741	34	3.441	0.945	34
calf	4	3.886	1.997	35	5.886	1.304	35	5.265	1.720	34	6.629	0.721	35	6.382	0.940	34	5.515	1.987	33	3.143	1.397	35	2.686	1.260	35	3.889	1.542	36
calf (cow)	4	3.515	1.971	33	6.094	1.208	32	4.424	1.393	33	6.697	0.674	33	6.625	0.696	32	5.613	1.580	31	2.788	1.200	33	3.424	1.326	33	3.563	1.519	32
calf (muscle)	4	3.765	1.848	34	5.618	1.189	34	5.939	1.127	33	6.576	0.653	33	6.147	1.375	34	5.563	1.619	32	4.794	1.079	34	3.455	1.328	33	4.824	1.124	34
call	4	4.794	2.097	34	5.286	1.002	35	6.063	1.713	32	4.441	1.666	34	4.576	1.615	33	5.781	1.556	32	2.600	1.176	35	3.906	1.011	32	3.677	0.794	34
call (shout)	4	5.235	1.941	34	4.875	1.218	32	6.515	1.844	33	4.788	1.572	33	4.576	1.688	33	5.969	1.380	32	2.912	1.147	34	4.452	1.291	31	4.375	1.244	32
call (telephone)	4	4.588	2.302	34	5.441	1.168	34	5.588	1.734	34	4.735	1.651	34	4.886	1.879	35	6.353	0.904	34	2.771	1.017	35	3.412	1.574	34	3.030	1.029	33
call (visit)	4	4.546	1.986	33	6.177	1.294	34	5.853	1.957	34	4.206	1.389	34	4.152	1.438	33	5.471	1.419	34	3.794	1.389	34	3.235	1.190	34	3.353	0.836	34
calm	4	3.743	2.061	35	7.343	1.170	35	5.941	2.014	34	3.794	1.410	34	4.371	1.514	35	6.235	0.877	34	2.943	1.194	35	3.829	1.404	35	3.229	1.221	35
camel	5	4.469	1.952	32	5.516	1.215	31	5.400	0.841	30	6.807	0.470	31	6.633	0.875	30	4.793	1.689	29	3.125	0.992	32	4.188	1.530	32	4.267	0.727	30
camera	6	4.677	2.398	34	6.177	1.339	34	5.294	1.618	34	6.727	0.750	33	6.727	0.509	33	6.344	0.922	32	2.824	0.785	34	3.029	1.424	34	3.727	1.023	33
camouflage	10	4.657	2.254	35	5.333	1.295	33	6.088	2.020	34	5.324	1.300	34	6.029	1.098	34	4.758	1.634	33	4.382	1.261	34	3.771	1.375	35	5.486	0.906	35
camp	4	4.294	1.948	34	5.313	0.808	32	4.882	1.367	34	5.057	1.530	35	4.971	1.654	34	5.367	1.643	30	3.200	1.450	35	3.697	1.547	33	4.313	1.158	32
camp (effeminate)	4	4.094	2.127	32	4.613	1.979	31	4.750	2.179	32	3.133	1.746	30	4.839	1.608	31	4.794	2.193	34	5.813	1.467	32	4.000	1.646	31	3.688	1.991	32
camp (tents)	4	3.581	1.996	31	5.807	1.468	31	5.065	1.759	31	6.152	1.184	33	6.406	1.169	32	5.387	1.659	31	3.333	1.035	33	3.742	1.544	31	5.125	0.820	32
camper	6	3.818	2.066	33	5.441	1.143	34	5.429	1.316	35	5.576	1.045	33	6.000	0.926	35	4.765	1.681	34	4.057	1.094	35	4.143	1.291	35	4.714	0.913	35
campus	6	4.121	1.822	33	5.882	1.207	34	5.188	1.704	32	5.688	1.379	32	5.500	1.170	34	6.063	1.171	32	5.943	1.040	35	5.333	1.551	33	4.152	0.821	33
canal	5	2.857	1.552	35	5.091	0.830	33	4.853	1.331	34	6.559	0.774	34	6.265	0.851	34	5.091	1.865	33	3.909	1.334	33	4.152	1.559	33	3.606	0.886	33
cancer	6	4.281	2.540	32	1.219	0.544	32	3.194	2.752	31	5.563	1.435	32	4.333	2.040	33	6.452	0.945	31	4.758	1.415	33	5.710	1.590	31	4.156	1.034	32
candidate	9	4.452	2.061	31	5.533	1.335	30	5.129	1.827	31	4.484	1.365	31	4.313	1.509	32	5.037	1.261	27	5.424	1.393	33	4.133	1.087	30	4.467	0.763	30
candle	6	4.903	1.784	31	6.333	1.350	30	5.969	1.425	32	6.621	0.665	29	6.774	0.418	31	6.259	1.075	27	3.063	1.116	32	2.194	1.281	31	3.097	1.228	31
candy	5	5.714	2.275	35	7.029	1.363	35	5.114	1.785	35	6.114	1.090	35	6.647	0.588	34	5.594	1.902	32	2.686	1.304	35	2.571	1.316	35	2.743	0.873	35
candyfloss	10	4.969	2.404	32	6.735	1.461	34	5.086	1.500	35	6.242	1.207	33	6.559	0.881	34	5.121	1.871	33	2.771	0.988	35	2.971	1.543	34	2.485	0.892	33
cane	4	4.031	2.172	32	4.235	1.699	34	4.594	1.869	32	6.546	0.742	33	6.529	0.652	34	4.576	1.955	33	4.088	1.095	34	3.273	1.399	33	4.706	1.425	34
cane (beat)	4	4.576	2.270	33	2.688	1.667	32	4.853	2.557	34	5.813	1.261	32	5.424	1.596	33	3.471	1.819	34	4.563	1.197	32	3.000	1.270	31	4.971	1.175	34
cane (stick)	4	4.677	2.206	34	3.529	1.480	34	4.364	2.042	33	6.371	1.098	35	5.882	1.430	34	4.294	2.037	34	4.086	1.273	35	2.818	1.266	33	5.114	0.887	35
cane (sugar)	4	4.177	2.443	34	5.941	1.371	34	4.849	1.077	33	6.147	1.286	34	5.882	0.993	34	4.333	1.995	33	4.500	1.399	34	2.529	1.311	34	3.546	0.856	33
cannon	6	5.500	2.136	32	3.875	1.474	32	5.897	2.234	29	6.433	0.989	30	6.400	0.800	30	3.552	1.754	29	3.970	1.087	33	4.688	1.629	32	5.333	1.044	30
canoe	5	3.886	2.188	35	5.600	1.101	35	5.242	1.596	33	6.697	0.627	33	6.758	0.552	33	4.706	1.654	34	4.618	0.940	34	3.382	1.553	34	4.750	0.935	32
canyon	6	4.625	2.204	32	5.294	0.925	34	4.758	1.457	33	6.543	0.691	35	6.364	0.948	33	4.546	1.635	33	4.441	1.310	34	6.177	1.317	34	4.824	0.890	34
cap	3	3.286	1.891	35	4.941	0.639	34	6.000	1.549	35	6.314	0.854	35	6.343	1.068	35	4.879	1.737	33	2.886	0.708	35	2.147	1.088	34	5.000	0.894	35
cap (hat)	3	3.686	1.801	35	5.286	1.322	35	5.229	1.197	35	6.543	0.936	35	6.657	0.715	35	5.353	1.512	34	2.629	0.865	35	2.400	1.101	35	5.657	0.924	35
cap (limit)	3	3.273	1.814	33	4.091	0.793	33	3.875	2.162	32	3.455	1.416	33	3.030	1.766	33	4.452	1.603	31	5.061	1.278	33	4.546	1.437	33	4.424	0.818	33
capable	7	5.057	2.056	35	7.029	0.954	34	7.371	1.396	35	2.800	1.704	35	2.914	1.481	35	5.686	1.304	35	4.706	1.099	34	4.857	1.125	35	3.971	1.000	35
capacity	8	4.143	2.127	35	5.059	1.413	34	5.182	1.696	33	2.943	1.351	35	2.849	1.329	33	5.229	1.396	35	5.543	1.078	35	5.059	1.533	34	4.177	1.317	34
cape	4	4.364	2.101	33	5.294	1.249	34	6.031	1.132	32	5.807	1.306	31	6.063	1.345	32	4.613	1.754	31	3.382	1.213	34	3.364	1.738	33	4.938	0.966	32
captivate	9	6.970	1.507	33	6.879	1.754	33	5.758	2.336	33	2.000	0.829	32	2.546	1.131	33	4.097	1.399	31	5.594	1.057	32	4.656	1.383	32	3.867	0.921	30
captivating	11	7.484	1.215	31	7.813	1.014	32	6.419	1.700	31	2.258	1.015	31	3.031	1.591	32	4.700	1.656	30	5.900	0.746	30	5.581	1.101	31	3.333	1.011	30
captive	7	4.968	2.133	31	2.733	1.315	30	2.500	1.732	32	4.156	1.641	32	3.839	1.505	31	3.931	1.780	29	5.031	1.104	32	4.548	1.240	31	4.276	1.047	29
capture	7	5.485	2.488	33	3.114	1.686	35	4.824	3.053	34	4.235	1.477	34	4.914	1.610	35	4.636	1.755	33	3.765	1.238	34	4.543	1.317	35	5.091	1.026	33
car	3	4.914	2.247	35	6.029	1.383	35	6.382	2.029	34	6.857	0.350	35	6.882	0.403	34	6.833	0.453	30	1.972	1.236	36	4.677	1.744	34	5.444	1.212	36
caravan	7	3.455	1.653	33	5.406	1.320	32	5.303	1.314	33	6.469	1.000	32	6.485	1.131	33	5.581	1.582	31	3.333	1.223	33	4.606	1.476	33	4.313	0.808	32
carbohydrate	12	4.382	1.910	34	5.441	1.355	34	5.273	1.746	33	5.147	1.896	34	4.647	2.042	34	6.152	1.329	33	5.647	1.082	34	2.879	1.754	33	4.091	1.190	33
carbon	6	3.853	2.074	34	4.971	1.404	35	4.594	1.247	32	5.177	1.740	34	4.594	2.105	32	4.467	1.628	30	5.382	1.237	34	3.088	2.035	34	4.909	1.083	33
carcass	7	4.303	2.564	33	2.600	1.428	30	4.433	1.499	30	5.636	1.514	33	5.531	1.639	32	3.688	1.828	32	5.344	1.107	32	3.533	1.500	30	4.625	0.992	32
card	4	3.645	1.841	31	5.516	0.666	31	5.250	1.392	32	6.367	0.875	30	6.067	1.031	30	6.160	1.084	25	2.594	1.057	32	2.300	1.038	30	3.714	0.839	28
care	4	5.294	1.963	34	7.719	0.874	32	5.594	2.192	32	3.031	1.649	32	3.212	1.572	33	6.222	0.916	27	2.882	0.900	34	4.909	1.240	33	2.323	1.089	31
career	6	5.400	2.114	35	6.765	1.307	34	6.457	2.545	35	4.212	1.771	33	4.000	1.894	34	6.273	0.827	33	4.943	1.218	35	5.657	1.094	35	4.273	1.399	33
careful	7	4.152	1.635	33	6.147	1.396	34	4.500	2.033	34	3.147	1.665	34	3.000	1.000	32	6.219	0.992	32	2.882	0.963	34	3.882	1.207	34	2.735	0.980	34
caress	6	6.563	1.836	32	7.063	1.298	32	5.424	1.776	33	4.156	1.439	32	4.061	1.556	33	4.581	1.498	31	5.667	0.943	33	3.226	1.453	31	2.355	0.969	31
carnival	8	6.600	2.045	35	7.294	1.044	34	5.314	1.669	35	6.200	0.821	35	6.429	0.728	35	5.242	1.670	33	3.371	1.071	35	5.571	1.678	35	3.343	0.893	35
carol	5	3.697	1.899	33	6.242	1.181	33	5.147	1.331	34	4.912	1.337	34	4.727	1.675	33	4.563	1.968	32	3.353	1.160	34	3.364	1.096	33	2.781	0.992	32
carp	4	2.607	1.858	28	4.655	0.957	29	5.069	1.202	29	5.967	1.538	30	5.448	2.027	29	2.515	1.811	33	5.355	1.449	31	2.759	1.330	29	4.414	0.720	29
carpenter	9	3.333	1.949	33	5.515	0.989	33	5.677	1.254	34	6.114	1.063	35	5.912	1.121	34	4.606	1.969	33	3.914	1.339	35	3.853	1.417	34	5.735	1.009	34
carpet	6	3.529	1.819	34	5.086	1.105	35	5.455	1.940	33	6.147	0.944	34	6.343	0.955	35	6.324	1.077	34	2.429	1.022	35	3.857	1.533	35	3.400	0.962	35
carriage	8	4.182	2.066	33	5.677	1.028	31	5.156	1.394	32	6.303	0.969	33	6.387	0.939	31	4.581	1.845	31	3.938	1.321	32	4.194	1.731	31	2.969	1.132	32
carrot	6	3.618	1.925	34	5.486	1.381	35	5.343	1.241	35	6.909	0.288	33	6.941	0.235	34	6.618	0.768	34	2.400	1.224	35	2.486	1.273	35	3.853	0.974	34
carry	5	3.563	1.694	32	5.514	0.906	35	5.500	1.820	32	4.938	1.116	32	4.735	1.596	34	6.188	1.044	32	2.485	1.158	33	3.647	1.082	34	4.424	1.016	33
carve	5	4.059	1.970	34	4.529	1.719	34	5.735	1.787	34	4.324	1.658	34	4.970	1.586	33	4.212	1.887	33	4.529	1.036	34	3.625	1.495	32	5.000	1.181	33
case	4	3.179	1.629	67	5.060	0.751	67	4.846	1.231	65	5.530	1.459	66	5.403	1.603	67	5.594	1.400	64	3.448	1.308	67	3.631	1.354	65	4.076	0.745	66
case (container)	4	2.727	1.763	33	5.061	0.600	33	4.667	1.341	33	6.563	0.864	32	5.909	1.422	33	5.438	1.391	32	3.343	1.170	35	3.029	1.424	34	4.030	0.969	33
case (instance)	4	3.500	1.620	32	4.727	1.238	33	5.059	1.474	34	3.364	1.702	33	2.912	1.652	34	5.438	1.694	32	4.912	1.579	34	3.781	1.452	32	4.588	0.943	34
case (legal)	4	3.735	1.915	34	3.765	1.214	34	4.647	1.984	34	4.353	1.532	34	4.121	1.701	33	4.618	1.627	34	5.441	1.090	34	4.824	1.465	34	4.941	1.235	34
cash	4	5.971	2.261	35	6.750	1.677	32	6.030	2.456	33	6.206	1.278	34	6.324	1.049	34	6.563	0.827	32	3.486	1.105	35	4.265	1.651	34	4.706	1.016	34
cashier	7	3.242	1.634	33	5.156	0.507	32	5.059	1.305	34	6.294	0.824	34	6.265	1.038	34	5.849	1.395	33	4.606	1.278	33	3.647	1.281	34	3.471	1.169	34
casino	6	5.441	1.648	34	4.429	1.695	35	4.412	2.277	34	6.600	0.595	35	6.719	0.572	32	4.546	1.760	33	5.152	1.048	33	5.088	1.687	34	5.441	0.945	34
cast	4	4.121	1.610	33	4.971	0.560	35	4.800	1.410	35	4.800	1.600	35	4.314	1.848	35	4.588	1.647	34	4.257	1.051	35	3.943	1.170	35	3.971	0.560	35
cast (actors)	4	5.412	1.751	34	5.794	1.079	34	4.629	1.742	35	5.629	1.587	35	5.412	1.611	34	5.400	1.497	35	4.600	1.126	35	4.657	1.473	35	4.371	1.197	35
cast (plaster bandage)	4	3.514	1.645	35	3.543	1.250	35	3.294	1.618	34	6.771	0.483	35	6.571	0.803	35	4.857	1.570	35	3.600	1.438	35	3.500	1.460	34	4.229	0.831	35
cast (throw)	4	4.182	2.066	33	4.667	1.450	33	6.455	1.395	33	4.606	1.413	33	4.727	1.847	33	4.097	1.748	31	5.188	1.210	32	4.273	1.162	33	4.849	1.540	33
castle	6	5.875	2.027	32	6.065	1.480	31	5.968	1.975	31	6.500	0.906	28	6.759	0.567	29	5.931	1.258	29	2.548	1.011	31	5.970	1.058	33	4.800	1.249	30
casual	6	3.686	1.737	35	5.441	1.034	34	5.324	1.567	34	2.971	1.540	35	3.286	1.733	35	5.943	1.308	35	4.441	1.006	34	3.600	0.901	35	4.371	0.959	35
casualty	8	4.152	2.162	33	2.686	1.368	35	3.514	2.116	35	4.765	1.554	34	4.714	1.814	35	5.125	1.867	32	5.143	1.222	35	5.206	1.158	34	4.455	1.104	33
cat	3	3.970	2.646	33	5.939	1.632	33	5.091	1.602	33	6.548	0.874	31	6.774	0.705	31	6.375	1.341	32	1.743	1.078	35	2.546	1.479	33	2.727	0.962	33
catapult	8	5.581	1.964	31	4.606	1.516	33	5.633	2.041	30	6.364	0.881	33	6.194	0.858	31	3.567	1.764	30	4.219	1.166	32	4.613	1.698	31	5.355	0.969	31
catastrophe	11	6.088	3.052	34	1.543	1.104	35	3.152	2.451	33	3.143	1.791	35	4.971	1.949	35	4.559	1.666	34	5.229	1.017	35	6.657	0.674	35	4.618	1.189	34
catch	5	5.375	2.088	32	5.531	1.199	32	5.625	1.709	32	3.424	1.415	33	4.438	1.456	32	5.643	1.231	28	2.455	0.891	33	3.387	0.973	31	4.393	0.900	28
catch (a ball)	5	5.257	2.247	35	6.139	1.417	36	6.118	1.906	34	5.147	1.717	34	5.941	1.083	34	6.286	1.084	35	1.833	0.866	36	3.229	1.289	35	5.457	0.966	35
catch (drawback)	5	4.156	1.970	32	2.807	1.229	31	3.677	1.673	31	2.781	1.672	32	2.613	1.452	31	4.333	1.870	33	4.594	1.656	32	4.000	1.500	32	4.281	1.007	32
catch (restraint)	5	4.941	1.798	34	4.061	1.205	33	4.412	1.957	34	4.375	1.576	32	4.303	1.566	33	5.353	1.678	34	4.206	1.677	34	3.909	1.240	33	4.559	1.063	34
catch (romantic)	5	6.412	1.734	34	7.429	1.379	35	5.250	1.854	32	3.000	1.454	35	3.903	1.784	31	3.970	1.749	33	5.429	1.154	35	4.706	1.201	34	3.324	1.585	34
caterpillar	11	3.563	1.638	32	5.750	1.199	32	5.469	1.500	32	6.788	0.591	33	6.879	0.326	33	5.645	1.637	31	2.406	0.861	32	1.484	1.043	31	4.000	0.875	34
cathedral	9	4.029	2.382	34	5.800	1.410	35	4.429	1.809	35	6.412	0.878	34	6.457	1.078	35	4.971	1.699	35	4.200	1.190	35	5.647	1.453	34	3.677	0.962	34
cattle	6	3.242	1.634	33	5.265	1.066	34	5.412	2.184	34	6.500	0.978	34	6.212	1.174	33	5.233	1.707	30	3.706	1.296	34	4.242	1.859	33	4.559	1.117	34
caught	6	5.000	1.757	35	3.429	1.337	35	3.088	1.788	34	4.086	1.381	35	4.400	1.642	35	5.758	1.303	33	2.771	1.267	35	3.914	1.204	35	4.343	0.630	35
cauliflower	11	3.088	2.442	34	5.667	1.664	33	5.636	1.432	33	6.677	0.794	34	6.618	1.112	34	5.618	1.749	34	3.206	1.471	34	2.529	1.242	34	3.364	1.039	33
caution	7	5.400	2.428	35	4.229	1.692	35	3.471	1.667	34	2.677	1.277	34	3.441	1.718	34	5.121	1.683	33	4.235	1.165	34	4.909	1.164	33	4.177	1.200	34
cautious	8	4.152	1.794	33	4.636	1.344	33	3.941	1.748	34	2.618	1.394	34	3.471	1.440	34	5.677	1.300	34	4.412	1.115	34	3.667	1.271	33	3.758	1.045	33
cave	4	4.235	2.377	34	4.714	1.541	35	4.600	1.885	35	5.971	1.317	34	6.382	1.164	34	5.563	1.560	32	2.971	0.971	35	5.088	1.821	34	4.914	1.296	35
caviar	6	3.515	2.148	33	5.452	1.775	31	5.129	1.661	31	6.394	0.886	33	5.774	1.313	31	3.621	1.937	29	5.909	1.240	33	2.548	1.775	31	3.313	0.768	32
cavity	6	3.059	1.798	34	3.143	1.552	35	4.147	1.611	34	5.788	1.148	33	5.147	1.849	34	4.257	1.857	35	5.618	1.306	34	3.114	1.769	35	4.265	0.609	34
cease	5	4.125	2.058	32	3.647	1.281	34	4.706	1.918	34	3.742	1.684	31	2.719	1.441	32	4.281	1.807	32	5.471	1.311	34	4.125	1.536	32	4.394	1.013	33
ceiling	7	2.849	1.925	33	4.971	0.747	34	4.647	1.713	34	6.647	0.723	34	6.147	1.216	34	5.750	1.250	32	2.886	1.036	35	4.710	1.300	31	3.941	1.162	34
celebrate	9	7.313	1.379	32	8.182	0.757	33	7.129	1.184	31	4.258	1.414	31	5.281	1.526	32	6.375	0.960	32	3.531	1.299	32	5.452	1.214	31	3.455	1.305	33
celebration	11	7.400	1.589	35	8.314	0.820	35	6.429	1.678	35	4.371	1.605	35	5.914	0.874	35	6.000	1.057	34	3.543	1.078	35	5.771	1.244	35	3.441	1.034	34
celebrity	9	5.441	2.278	34	5.147	2.046	34	4.469	2.165	32	4.097	1.890	31	5.645	1.381	31	5.871	1.718	31	4.543	1.317	35	4.970	1.766	33	3.030	0.969	33
celery	6	3.182	2.181	33	4.909	1.240	33	5.314	1.737	35	6.606	0.814	33	6.647	0.904	34	5.645	1.770	31	3.382	1.435	34	2.485	1.306	33	3.235	1.059	34
cell	4	3.971	1.992	34	4.500	1.649	34	3.824	2.216	34	5.824	1.070	34	5.735	1.146	34	5.061	1.476	33	4.618	1.372	34	2.853	1.881	34	4.471	1.007	34
cell (biological)	4	3.600	2.003	35	5.771	1.456	35	4.667	2.084	33	5.543	1.730	35	5.000	1.789	35	5.529	1.595	34	5.788	1.094	33	2.455	2.090	33	3.886	0.919	35
cell (jail)	4	3.438	2.061	32	2.353	1.108	34	3.121	2.114	33	6.471	0.813	34	6.412	1.191	34	5.091	1.815	33	3.941	1.413	34	3.273	1.746	33	5.412	0.911	34
cellar	6	3.303	1.800	33	4.177	1.524	34	4.353	1.185	34	6.143	1.199	35	6.242	0.818	33	4.765	1.681	34	4.235	1.113	34	3.697	1.467	33	4.500	0.849	34
cello	5	3.688	2.171	32	5.800	0.980	35	5.177	1.271	34	6.706	0.666	34	6.529	0.947	34	4.375	2.043	32	4.177	1.248	34	4.212	1.430	33	3.364	1.010	33
cells	5	4.452	1.864	31	5.000	1.571	30	4.250	1.677	32	5.767	1.257	30	4.903	1.422	31	5.867	1.455	30	4.969	1.380	32	2.281	1.700	32	4.222	0.875	27
cement	6	2.882	1.659	34	4.771	0.865	35	5.147	1.629	34	6.657	0.674	35	6.543	0.731	35	5.114	1.924	35	3.714	1.002	35	4.235	1.554	34	5.588	1.032	34
cemetery	8	3.914	2.359	35	2.543	1.810	35	3.286	1.614	35	6.371	1.149	35	6.629	0.721	35	4.794	1.677	34	4.057	1.351	35	5.294	1.273	34	4.429	1.077	35
cervix	6	4.500	2.424	32	5.394	1.205	33	5.091	1.897	33	6.121	1.249	33	5.455	1.395	33	4.727	1.728	33	6.273	0.827	33	2.849	1.559	33	1.424	0.854	33
chain	5	4.629	2.281	35	4.029	1.175	34	4.686	2.302	35	6.343	1.040	35	6.314	1.090	35	5.714	1.596	35	3.143	1.018	35	3.441	1.575	34	4.457	1.203	35
chair	5	3.265	2.253	34	5.382	0.805	34	5.515	1.743	33	6.677	0.674	34	6.600	0.901	35	6.581	0.943	31	2.143	1.046	35	3.156	1.176	32	4.412	0.974	34
chair (head)	5	3.943	1.788	35	5.656	1.162	32	4.900	2.135	30	4.897	1.626	29	3.903	1.907	31	4.484	1.829	31	5.581	1.239	31	4.161	1.816	31	4.813	1.261	32
chair (seat)	5	2.629	1.475	35	5.294	0.749	34	5.606	1.476	33	6.677	0.756	34	6.657	0.955	35	6.457	0.966	35	1.686	0.708	35	3.177	1.504	34	3.970	0.627	33
chalice	7	5.000	2.129	30	5.548	1.846	31	5.786	1.589	28	5.393	1.858	28	5.581	1.880	31	2.970	1.867	33	6.000	1.107	31	3.250	1.595	28	3.867	1.565	30
chalk	5	3.613	1.580	31	5.067	0.442	30	5.000	1.173	32	6.710	0.520	31	6.517	0.623	29	4.885	1.601	26	2.742	0.717	31	2.097	1.058	31	3.692	0.606	26
chameleon	9	5.406	2.276	32	5.613	0.973	31	5.767	1.687	30	6.152	1.077	33	6.290	1.349	31	4.750	2.031	32	4.188	1.210	32	3.063	1.638	32	4.156	1.202	32
champion	8	7.235	1.554	34	8.030	1.058	33	7.121	1.737	33	4.788	1.701	33	5.706	1.525	34	5.833	1.416	30	3.500	0.916	34	5.909	1.190	33	5.471	1.007	34
chance	6	5.824	2.079	34	6.486	1.339	35	4.242	1.939	33	2.400	1.314	35	2.636	1.630	33	6.065	1.318	31	3.257	1.078	35	4.618	1.681	34	3.471	0.737	34
chandelier	10	5.031	1.976	32	5.656	1.513	32	5.094	1.355	32	6.667	0.841	33	6.546	1.047	33	4.970	1.834	33	5.121	1.037	33	4.031	1.667	32	2.788	1.174	33
change	6	4.912	2.188	34	5.333	1.470	33	5.200	2.162	35	3.242	1.826	33	2.824	1.617	34	6.355	0.900	31	2.743	1.203	35	5.057	1.330	35	3.600	0.869	35
change (coins)	6	4.606	1.969	33	5.500	1.007	34	5.265	1.481	34	6.294	1.072	34	6.303	1.087	33	6.303	0.937	33	3.500	1.266	34	2.265	1.093	34	4.000	1.057	34
change (transform)	6	5.829	1.844	35	6.514	1.204	35	6.200	1.737	35	3.771	1.640	35	4.200	1.470	35	6.147	1.191	34	2.943	0.984	35	5.229	1.267	35	3.543	0.905	35
chaos	5	6.441	1.988	34	2.344	1.215	32	3.939	2.173	33	3.059	1.697	34	4.788	1.701	33	5.697	1.467	33	5.000	1.029	34	5.941	1.056	34	4.853	1.167	34
chaotic	7	7.177	2.079	34	2.765	1.307	34	4.091	2.539	33	2.714	1.845	35	4.618	1.681	34	5.088	1.380	34	4.912	1.197	34	5.857	1.245	35	4.543	1.295	35
chapel	6	3.879	2.434	33	5.485	1.654	33	4.235	1.986	34	6.371	1.244	35	6.324	0.898	34	4.839	1.902	31	3.743	1.295	35	4.400	1.625	35	3.563	0.933	32
charge	6	4.400	2.219	35	4.714	1.614	35	6.281	2.168	32	4.171	1.576	35	3.576	1.596	33	5.576	1.393	33	3.771	1.267	35	4.235	1.352	34	5.086	1.052	35
charge (card)	6	3.531	2.076	32	4.355	1.206	31	5.031	1.571	32	3.818	1.604	33	4.226	2.043	31	5.500	1.586	30	5.030	1.359	33	3.625	1.341	32	4.323	0.996	31
charge (dependent)	6	3.500	2.062	30	4.938	1.456	32	4.625	2.497	32	3.688	1.960	32	2.970	1.817	33	3.500	1.819	34	5.719	1.068	32	3.742	1.343	31	4.355	1.259	31
charge (electric)	6	5.909	2.221	33	5.743	1.273	35	4.875	1.833	32	4.636	1.772	33	3.849	1.811	33	5.344	1.796	32	5.206	1.430	34	4.303	1.817	33	4.727	1.108	33
charge (price)	6	3.743	1.991	35	4.118	1.022	34	4.182	2.052	33	4.529	1.753	34	4.030	1.642	33	5.765	1.330	34	4.094	1.234	32	4.375	1.083	32	4.853	0.944	34
charge (rush)	6	5.936	2.154	31	4.290	1.300	31	6.367	2.041	30	4.290	1.419	31	4.767	1.585	30	4.938	1.819	32	4.733	1.365	30	5.032	1.204	31	5.031	1.287	32
charity	7	4.314	1.997	35	7.457	1.227	35	5.400	1.960	35	4.000	1.867	35	4.029	1.363	35	6.088	1.147	34	4.000	1.146	35	4.943	1.433	35	2.857	0.761	35
charlatan	9	4.714	2.476	28	2.750	1.299	28	4.656	2.086	32	3.750	1.745	28	3.552	1.976	29	3.063	2.076	32	6.633	0.657	30	4.692	1.202	26	4.393	1.589	28
charm	5	5.758	2.323	33	7.485	1.131	33	6.118	2.125	34	2.581	1.158	31	4.212	2.071	33	6.069	1.258	29	4.177	1.361	34	4.406	1.674	32	3.657	2.013	35
charm (lucky)	5	6.412	1.437	34	7.588	1.032	34	5.147	2.144	34	3.294	1.918	34	4.853	1.517	34	5.500	1.377	34	3.588	1.115	34	3.697	1.817	33	3.294	1.249	34
charm (social allure)	5	6.206	2.471	34	7.571	1.154	35	6.235	2.143	34	3.029	1.404	34	3.571	1.761	35	5.188	1.861	32	4.706	1.544	34	5.059	1.392	34	4.029	2.036	34
charming	8	6.941	1.474	34	7.594	0.861	32	6.147	1.574	34	3.121	1.805	33	4.147	1.629	34	6.000	1.128	33	4.412	1.375	34	4.853	0.845	34	5.059	1.514	34
chasm	5	5.720	2.108	25	4.036	1.742	28	4.778	1.663	27	4.269	1.892	26	4.115	1.695	26	2.700	1.320	30	5.808	1.272	26	5.680	1.256	25	4.444	1.165	27
chauffeur	9	4.118	2.069	34	5.765	1.535	34	5.559	2.379	34	6.250	0.935	32	6.364	0.731	33	3.824	1.774	34	5.571	1.129	35	3.939	1.632	33	5.629	1.244	35
cheap	5	5.000	1.954	33	5.303	1.714	33	4.727	1.989	33	3.030	1.766	33	3.147	1.517	34	6.276	0.867	29	3.382	1.058	34	3.000	1.369	32	4.097	0.995	31
check	5	3.546	1.811	33	5.088	0.919	34	4.938	1.499	32	4.257	1.679	35	3.600	1.607	35	5.559	1.518	34	3.371	1.044	35	3.618	1.237	34	4.057	0.583	35
cheek	5	4.563	1.638	32	5.063	1.391	32	5.161	0.766	31	5.939	1.434	33	6.156	1.093	32	6.039	0.854	26	2.194	0.692	31	2.515	1.104	33	3.300	1.038	30
cheer	5	7.059	1.454	34	7.857	0.960	35	6.514	1.442	35	3.914	1.697	35	5.343	1.511	35	5.576	1.577	33	3.059	0.938	34	5.206	1.158	34	3.086	1.204	35
cheer (happiness)	5	7.543	1.610	35	8.543	0.731	35	7.029	1.699	35	3.600	1.744	35	5.229	1.375	35	5.743	1.421	35	3.114	1.190	35	5.382	1.261	34	3.147	1.141	34
cheer (support)	5	7.424	1.652	33	8.152	0.857	33	6.818	1.486	33	4.515	1.417	33	5.030	1.507	33	5.939	1.254	33	3.030	1.058	33	5.188	1.236	32	2.813	1.356	32
cheerful	8	6.171	1.558	35	8.000	0.875	34	6.800	1.238	35	3.618	1.895	34	5.314	1.410	35	6.059	1.211	34	3.429	0.935	35	4.882	1.231	34	3.143	1.073	35
cheers	6	5.697	2.289	33	7.324	1.254	34	6.177	1.543	34	3.514	1.273	35	3.857	1.570	35	5.936	1.216	31	4.286	1.578	35	4.771	1.289	35	4.853	1.240	34
cheese	6	5.258	2.016	31	6.033	1.402	30	5.167	1.241	30	6.704	0.711	27	6.586	0.720	29	6.696	0.748	23	2.167	0.778	30	2.677	1.228	31	4.032	0.538	31
cheetah	7	5.625	1.746	32	6.000	1.213	34	4.882	1.623	34	6.500	0.935	32	6.688	0.634	32	5.364	1.514	33	3.529	0.882	34	4.387	1.517	31	3.879	1.320	33
chef	4	4.677	1.905	34	5.912	1.401	34	5.667	1.853	33	6.618	0.595	34	6.486	1.105	35	5.758	1.558	33	3.057	1.145	35	3.647	1.551	34	5.657	1.094	35
chemist	7	3.571	1.990	35	5.829	1.298	35	4.912	2.077	34	6.400	0.641	35	6.088	1.011	34	5.906	1.684	32	4.657	1.453	35	3.857	1.291	35	4.389	1.420	36
chemistry	9	5.194	2.375	31	6.094	1.739	32	5.455	1.794	33	4.970	1.749	33	4.788	1.737	33	6.258	1.077	31	4.688	1.356	32	5.242	1.371	33	4.424	1.303	33
chemistry (rapport)	9	5.688	2.391	32	6.606	1.740	33	5.606	1.890	33	3.212	1.887	33	3.688	1.467	32	5.324	1.548	34	5.818	1.140	33	4.313	1.210	32	3.697	1.291	33
chemistry (science)	9	4.794	2.411	34	5.571	1.695	35	5.177	1.671	34	4.657	1.912	35	4.313	1.810	32	5.588	1.629	34	5.286	0.881	35	5.242	1.741	33	4.824	1.224	34
cheque	6	4.750	2.236	32	6.030	1.381	33	5.594	1.818	32	6.364	1.068	33	6.273	0.827	33	5.484	1.682	31	4.636	0.915	33	3.313	1.550	32	4.121	1.094	33
cherry	6	5.486	2.048	35	6.152	1.395	33	5.030	1.167	33	6.600	0.764	35	6.618	0.971	34	6.029	1.502	35	2.857	1.073	35	2.088	1.634	34	2.412	0.943	34
chess	5	3.758	2.016	33	5.353	1.326	34	5.529	1.595	34	6.088	1.039	34	6.353	0.904	34	5.313	1.488	32	3.909	1.026	33	3.206	1.549	34	4.882	0.900	34
chest	5	5.677	1.532	31	5.290	1.570	31	5.344	1.779	32	6.033	0.948	30	6.065	0.914	31	5.607	1.175	28	3.091	1.164	33	4.032	1.576	31	3.844	1.460	32
chest (cabinet)	5	3.086	1.746	35	5.206	0.677	34	5.371	1.244	35	6.200	1.305	35	6.371	1.017	35	5.667	1.531	33	3.147	1.263	34	3.800	1.770	35	4.121	1.148	33
chest (torso)	5	5.529	2.304	34	5.765	1.352	34	5.971	1.562	34	6.706	0.666	34	6.235	1.059	34	6.147	1.263	34	2.971	1.361	34	4.000	1.111	34	4.941	1.608	34
chestnut	8	3.529	2.291	34	5.412	0.809	34	5.400	1.269	35	6.400	0.869	35	6.576	0.740	33	4.394	1.999	33	3.457	1.203	35	1.886	1.304	35	4.088	0.887	34
chew	4	3.906	2.112	32	5.333	1.172	33	6.059	1.662	34	4.771	1.569	35	5.219	1.536	32	6.161	0.987	31	2.314	1.166	35	2.364	1.096	33	4.182	0.575	33
chewy	5	4.469	1.479	32	4.438	1.144	32	4.567	0.989	30	4.194	1.354	31	4.000	1.576	33	5.161	1.461	31	2.844	0.939	32	3.000	1.128	33	4.148	0.590	27
chief	5	4.829	2.348	35	5.971	1.502	35	5.914	2.872	35	5.029	1.562	34	5.485	1.282	33	5.226	1.736	31	3.853	1.216	34	5.177	1.562	34	5.857	1.073	35
chihuahua	9	3.969	2.456	32	5.031	1.686	32	5.581	1.700	31	6.636	0.979	33	6.844	0.441	32	4.871	2.151	31	4.727	1.399	33	1.516	0.838	31	2.688	1.074	32
child	5	4.226	2.090	31	6.194	1.512	31	3.677	2.116	31	6.167	0.969	30	6.621	0.552	29	6.519	0.918	27	2.484	0.980	31	2.375	0.992	32	3.032	1.177	31
children	8	4.968	1.975	31	6.300	1.552	30	4.567	2.044	30	6.094	1.011	32	6.067	1.063	30	6.346	1.107	26	2.290	0.957	31	3.344	1.688	32	2.903	1.058	31
chime	5	4.788	1.996	33	5.829	1.363	35	5.429	1.379	35	4.879	1.754	33	4.758	1.776	33	4.088	1.597	34	4.629	1.396	35	2.882	1.182	34	3.364	1.202	33
chimpanzee	10	5.871	2.352	31	5.938	1.223	32	5.313	1.609	32	6.815	0.388	27	6.800	0.400	30	4.800	1.740	30	3.387	1.210	31	4.200	1.249	30	4.567	0.955	30
chin	4	3.182	1.641	33	5.063	0.556	32	5.344	1.290	32	6.655	0.658	29	6.621	0.715	29	5.880	1.211	25	2.394	0.851	33	2.129	1.008	31	4.667	1.005	33
chip	4	4.094	1.958	32	5.824	1.382	34	5.094	1.071	32	5.971	1.317	34	6.303	1.193	33	6.063	1.298	32	2.647	0.871	34	2.030	1.167	33	4.657	0.955	35
chipmunk	8	4.059	2.413	34	6.333	1.511	33	5.242	1.558	33	6.824	0.452	34	6.559	0.650	34	4.529	1.944	34	3.697	1.243	33	2.161	1.221	31	4.118	1.105	34
chips	5	5.000	2.324	30	6.194	1.574	31	5.533	1.147	30	6.464	0.778	28	6.552	0.854	29	6.385	0.880	26	2.531	0.749	32	2.469	1.436	32	4.438	0.827	32
chisel	6	3.563	2.091	32	4.969	0.728	32	5.129	1.680	31	6.469	0.968	32	6.125	1.244	32	4.839	1.568	31	5.100	1.300	30	3.032	1.307	31	5.097	0.893	31
chocolate	9	7.000	1.690	35	7.829	1.134	35	5.471	1.702	34	6.500	0.849	34	6.853	0.429	34	6.807	0.470	31	2.000	0.828	35	3.152	1.306	33	2.343	1.013	35
choir	5	4.636	1.982	33	6.588	1.286	34	5.000	1.231	33	5.636	1.322	33	6.250	1.061	32	4.821	1.965	28	3.571	0.838	35	4.677	1.450	34	3.121	1.343	33
choke	5	6.000	2.236	32	2.424	1.102	33	3.250	2.062	32	4.344	1.707	32	4.677	1.377	31	5.037	1.575	27	3.594	1.142	32	4.194	1.468	31	4.433	0.668	30
choked	6	5.471	2.291	34	2.152	1.077	33	3.303	2.456	33	4.727	1.601	33	5.059	1.748	34	5.742	1.626	31	3.849	1.598	33	4.000	1.350	34	4.771	1.149	35
choose	6	4.882	2.040	34	6.382	1.237	34	7.235	2.059	34	2.677	1.181	34	2.912	1.597	34	6.097	0.962	31	2.471	0.848	34	4.576	1.478	33	3.824	0.821	34
choral	6	4.138	1.978	29	5.690	1.206	29	5.414	1.130	29	4.179	1.560	28	3.467	1.857	30	2.353	1.588	34	5.933	1.031	30	4.276	1.111	29	2.933	1.124	30
chord	5	4.906	2.227	32	6.030	1.218	33	5.697	1.359	33	5.000	1.609	34	5.088	1.837	34	5.212	1.552	33	4.647	1.453	34	2.882	1.182	34	3.875	1.053	32
chose	5	4.576	1.955	33	6.030	1.487	33	6.441	1.752	34	2.875	1.293	32	2.844	1.679	32	6.032	1.282	31	3.353	1.210	34	4.290	1.053	31	3.853	0.601	34
Christmas	9	7.516	2.014	31	7.914	1.339	35	5.600	1.960	35	5.086	1.811	35	6.571	0.688	35	6.710	0.681	31	1.600	0.764	35	6.394	0.886	33	3.771	0.897	35
chubby	6	4.029	1.934	35	3.257	1.273	35	3.943	1.941	35	4.829	1.699	35	6.057	1.040	35	5.314	1.737	35	3.457	1.130	35	4.500	1.577	34	4.514	1.180	35
chunk	5	3.914	1.977	35	4.686	1.090	35	4.886	1.166	35	4.657	1.453	35	4.441	1.499	34	4.606	1.757	33	3.286	1.084	35	3.686	1.753	35	4.853	1.061	34
church	6	3.129	2.044	31	4.485	2.032	33	3.125	1.867	32	6.000	1.320	31	6.467	0.806	30	5.222	1.792	27	2.849	1.104	33	5.364	1.202	33	4.194	1.176	31
chute	5	4.781	2.446	32	5.394	0.814	33	5.219	1.138	32	5.906	1.308	32	5.375	1.833	32	4.188	2.038	32	3.871	1.896	31	3.849	1.598	33	4.031	1.015	32
cigar	5	5.031	1.630	32	4.032	1.732	31	5.807	1.674	31	6.621	0.665	29	6.621	0.665	29	4.185	1.925	27	4.636	1.367	33	2.032	1.150	31	6.000	0.831	29
cigarette	9	4.969	2.430	32	3.000	1.696	32	3.968	2.024	31	6.739	0.606	23	6.733	0.772	30	5.917	1.498	24	3.750	1.479	32	2.281	1.441	32	4.533	1.408	30
cinema	6	5.571	2.074	35	6.629	1.044	35	5.229	1.311	35	6.571	0.688	35	6.571	0.728	35	6.177	1.014	34	3.143	0.960	35	5.229	1.354	35	3.686	0.622	35
circle	6	4.200	1.887	30	5.767	1.023	30	4.967	1.538	30	4.931	1.701	29	6.767	0.559	30	6.250	1.022	28	2.219	0.927	32	3.724	1.142	29	3.862	0.571	29
circuit	7	3.529	1.736	34	4.941	0.968	34	4.677	1.585	34	5.000	1.531	35	4.543	1.627	35	5.129	1.661	31	5.559	1.217	34	4.000	1.670	33	4.853	1.216	34
circular	8	3.727	1.863	33	5.412	0.732	34	5.000	1.231	33	5.290	1.610	31	5.606	1.476	33	5.375	1.556	32	3.857	1.268	35	3.765	1.395	34	3.647	0.871	34
circulate	9	3.941	1.909	34	5.400	1.020	35	5.273	1.162	33	3.371	1.495	35	3.829	1.665	35	4.114	1.769	35	5.424	1.393	33	4.182	1.313	33	3.697	0.797	33
circulation	11	4.629	1.774	35	5.833	1.236	36	5.229	2.058	35	4.333	1.780	36	3.618	1.895	34	5.412	1.865	34	5.778	1.204	36	4.471	1.480	34	4.139	1.004	36
circumstances	13	4.500	1.714	32	4.485	1.048	33	3.424	1.498	33	2.938	1.580	32	2.563	1.560	32	5.879	1.174	33	4.788	0.977	33	4.849	1.234	33	4.032	1.121	31
circus	6	6.273	1.911	33	6.029	1.774	34	4.758	1.478	33	6.344	0.956	32	6.576	0.698	33	5.448	1.773	29	2.441	0.735	34	5.152	1.635	33	4.121	1.037	33
citation	8	3.455	1.971	33	5.114	1.190	35	5.030	1.193	33	4.059	1.814	34	4.121	2.011	33	4.546	1.742	33	6.618	0.768	34	3.455	1.305	33	4.382	0.728	34
cite	4	3.258	1.544	31	5.031	0.952	32	5.063	1.749	32	3.548	1.682	31	3.031	1.828	32	4.500	1.696	32	6.469	0.901	32	3.613	1.262	31	3.969	0.847	32
city	4	6.161	1.851	31	5.844	1.302	32	4.936	2.169	31	5.929	1.067	28	6.310	0.748	29	6.607	0.673	28	3.065	1.216	31	6.219	1.166	32	4.172	0.698	29
civilian	8	4.000	1.518	33	5.235	1.031	34	3.515	1.540	33	5.031	1.510	32	4.788	1.647	33	4.448	1.610	29	5.412	1.141	34	4.091	1.357	33	4.406	0.996	32
civilization	12	5.000	2.029	34	6.177	1.465	34	5.171	2.408	35	3.647	1.813	34	4.514	1.461	35	4.879	1.629	33	5.457	1.078	35	6.324	0.962	34	4.471	1.036	34
civilized	9	4.121	1.701	33	7.061	1.179	33	5.303	2.329	33	3.324	1.640	34	4.000	1.768	32	5.750	1.392	32	5.618	0.940	34	5.294	1.099	34	3.424	1.102	33
clam	4	3.143	1.823	35	5.353	1.453	34	5.371	1.623	35	5.657	1.706	35	5.886	1.686	35	4.714	1.798	35	4.000	1.287	35	2.343	1.620	35	3.882	0.963	34
clan	4	4.500	2.047	34	5.364	1.789	33	5.030	1.732	33	5.235	1.285	34	4.706	1.775	34	4.765	1.926	34	4.824	1.524	34	4.941	1.454	34	5.030	1.267	33
clarinet	8	4.143	2.631	35	5.743	1.051	35	5.758	1.256	33	6.677	0.794	34	6.647	0.636	34	4.469	1.803	32	4.559	1.006	34	3.171	1.207	35	3.177	1.294	34
class	5	4.121	2.129	33	5.091	1.334	33	4.412	1.611	34	4.514	1.592	35	4.886	1.389	35	6.030	1.114	33	2.514	0.874	35	4.343	1.689	35	3.758	0.818	33
class (school)	5	3.559	2.291	34	5.229	1.416	35	4.029	2.294	34	5.235	1.373	34	5.677	1.322	34	6.375	0.857	32	2.400	0.869	35	4.677	1.300	34	4.029	0.941	35
class (status)	5	3.677	2.161	31	4.097	1.784	31	4.121	2.129	33	2.515	1.617	33	3.281	1.754	32	5.567	1.334	30	5.333	1.318	33	4.813	1.467	32	4.094	1.487	32
classical	9	4.971	1.902	34	6.114	1.237	35	5.059	1.589	34	3.121	1.409	33	3.529	1.736	34	5.471	1.398	34	5.171	0.971	35	4.914	1.296	35	3.514	1.105	35
classify	8	3.688	2.083	32	5.400	1.101	35	5.091	1.781	33	3.030	1.267	33	2.667	1.223	33	4.636	1.554	33	5.200	1.238	35	4.030	1.547	33	3.939	1.013	33
clause	6	2.971	1.839	34	4.600	0.725	35	4.515	1.690	33	3.750	1.601	32	2.212	1.493	33	3.500	1.668	30	6.000	1.061	32	3.281	1.007	32	4.455	0.782	33
claw	4	4.750	1.984	32	4.125	1.218	32	4.742	1.813	31	5.968	1.257	31	6.250	1.090	32	5.419	1.602	31	3.094	1.259	32	2.906	1.308	32	4.212	1.037	33
claws	5	6.031	1.551	32	3.727	1.483	33	4.844	2.002	32	6.387	0.830	31	6.414	0.670	29	5.214	1.372	28	3.030	1.087	33	2.844	1.349	32	3.767	1.407	30
claymore	8	4.476	2.500	21	4.048	1.090	21	5.044	1.628	23	5.474	1.568	19	4.667	2.168	21	2.086	1.663	35	6.182	1.154	22	4.182	1.435	22	5.333	1.247	21
clean	5	5.147	2.074	34	7.088	1.292	34	6.088	2.063	34	4.667	1.804	33	5.206	1.549	34	6.452	0.797	31	2.343	1.194	35	4.294	1.226	34	2.471	1.091	34
cleaner	7	4.000	2.136	32	5.091	1.505	33	4.818	2.022	33	5.727	1.562	33	5.853	1.734	34	5.867	1.384	30	3.353	1.135	34	3.686	1.410	35	2.909	1.264	33
cleaner (maid)	7	3.471	1.989	34	4.853	1.061	34	4.853	2.002	34	6.294	0.787	34	6.382	0.875	34	5.353	1.453	34	3.515	1.019	33	3.441	1.265	34	1.971	1.098	34
cleaner (more clean)	7	4.829	2.261	35	7.029	1.647	35	5.394	2.269	33	3.829	1.483	35	4.057	1.866	35	5.667	1.428	33	3.618	1.306	34	4.121	1.572	33	2.629	0.721	35
clear	5	4.667	2.070	33	6.212	0.977	33	6.250	1.837	32	3.441	1.752	34	4.471	1.882	34	6.206	1.023	34	3.061	1.099	33	3.882	1.231	34	3.606	0.952	33
clergy	6	2.844	1.787	32	4.727	1.462	33	3.969	1.811	32	5.636	1.648	33	5.516	1.478	31	3.576	1.615	33	5.941	1.259	34	4.182	1.359	33	5.226	1.007	31
clever	6	5.765	1.750	34	7.629	1.098	35	6.824	1.774	34	3.286	1.426	35	3.886	1.737	35	6.375	0.696	32	2.771	1.149	35	4.912	0.919	34	4.000	1.213	34
click	5	4.059	1.846	34	5.030	0.674	33	6.029	1.630	35	5.343	1.585	35	5.257	1.518	35	6.212	1.008	33	3.559	1.117	34	2.371	1.354	35	4.171	1.000	35
client	6	4.063	1.784	32	5.069	1.112	29	5.156	1.873	32	4.438	1.321	32	4.156	1.660	32	4.889	1.729	27	5.344	1.337	32	3.936	1.190	31	4.000	0.730	30
cliff	5	4.800	2.315	35	4.171	1.424	35	4.571	1.626	35	6.571	0.871	35	6.543	0.840	35	5.206	1.828	34	3.343	1.194	35	6.000	1.414	34	4.571	0.688	35
climate	7	4.969	2.201	32	5.313	1.446	32	4.097	2.131	31	4.061	1.906	33	3.567	1.745	30	5.571	1.321	28	5.188	1.158	32	5.576	1.577	33	3.862	0.571	29
climax	6	7.455	2.189	33	7.273	1.262	33	6.576	1.985	33	3.667	1.837	33	3.879	2.129	33	5.576	1.498	33	5.606	1.043	33	5.719	1.546	32	3.333	1.870	33
climb	5	4.714	2.146	35	5.765	1.031	34	6.314	1.563	35	4.771	1.725	35	5.412	1.191	34	5.824	1.382	34	2.800	0.950	35	4.543	1.317	35	4.657	0.893	35
climber	7	4.618	2.485	34	5.765	0.941	34	5.588	1.768	34	6.029	0.822	34	5.400	1.727	35	4.912	1.634	34	4.029	1.382	34	4.235	1.352	34	5.382	0.805	34
cling	5	4.242	1.843	33	3.774	1.518	31	3.941	1.494	34	3.871	1.408	31	4.500	1.639	32	5.000	1.561	32	4.353	1.432	34	3.281	1.419	32	3.353	1.054	34
clingy	6	4.125	2.260	32	2.743	1.051	35	3.765	2.276	34	3.059	1.305	34	4.400	1.589	35	4.939	1.774	33	4.618	1.138	34	3.714	1.343	35	2.600	1.074	35
cloak	5	4.182	2.236	33	5.361	1.294	36	5.706	1.525	34	6.500	0.916	34	6.529	0.848	34	5.156	2.078	32	3.861	1.494	36	3.486	1.422	35	4.667	1.247	36
clock	5	4.031	1.879	32	5.438	1.059	32	4.188	2.186	32	6.467	1.087	30	6.448	1.003	29	6.407	1.028	27	2.438	1.029	32	2.849	1.209	33	4.071	0.651	28
clone	5	5.129	2.028	31	4.125	1.139	32	3.414	1.451	29	4.194	1.533	31	4.125	2.012	32	4.345	1.582	29	5.063	1.171	32	4.375	1.111	32	4.355	0.785	31
close	5	4.133	1.708	30	4.710	1.549	31	4.581	1.582	31	3.531	1.677	32	3.969	1.591	32	6.621	0.611	29	2.719	1.125	32	3.226	1.184	31	3.958	0.676	24
close (near)	5	4.531	2.277	32	6.273	1.399	33	5.063	1.456	32	3.750	1.521	32	3.727	1.780	33	6.367	0.912	30	2.424	1.016	33	2.849	1.104	33	3.697	0.834	33
close (stairwell)	5	3.394	1.825	33	4.879	0.477	33	4.939	1.496	33	5.969	1.212	32	5.849	1.329	33	4.219	2.042	32	4.813	1.509	32	3.548	1.364	31	4.091	0.965	33
closure	7	4.242	1.923	33	6.000	1.789	35	5.313	2.242	32	2.771	1.623	35	3.029	1.671	34	4.750	1.541	32	5.618	1.138	34	4.485	1.373	33	3.563	1.116	32
cloth	5	3.647	2.056	34	5.469	0.901	32	5.091	1.055	33	6.406	1.027	32	6.500	0.707	32	6.188	1.285	32	2.719	1.096	32	2.875	1.293	32	3.500	0.791	32
clothes	7	5.206	2.233	34	5.882	0.963	34	5.529	1.538	34	6.382	1.189	34	6.588	0.691	34	6.515	0.744	33	2.029	1.082	35	3.265	1.421	34	2.618	1.435	34
clothing	8	4.939	2.159	33	6.059	1.327	34	5.882	1.586	34	6.242	0.740	33	6.529	0.652	34	6.576	0.698	33	2.706	0.787	34	3.441	1.217	34	2.606	1.099	33
cloud	5	3.871	1.845	31	5.531	1.620	32	4.563	1.676	32	5.594	1.320	32	6.533	0.718	30	6.519	0.569	27	2.065	0.914	31	5.194	1.354	31	3.407	0.953	27
cloud (sky)	5	4.853	2.116	34	6.059	1.514	34	5.061	1.669	33	6.057	1.473	35	6.429	0.935	35	6.636	0.688	33	2.059	1.083	34	5.314	1.617	35	3.686	0.854	35
cloud (spoil)	5	3.000	1.620	32	3.156	1.228	32	3.818	1.359	33	3.645	1.617	31	4.063	1.731	32	3.875	2.132	32	5.563	1.435	32	3.879	1.200	33	4.065	0.948	31
cloudy	6	3.912	2.280	34	4.029	1.276	35	4.094	1.774	32	5.086	1.628	35	6.412	1.004	34	6.242	0.954	33	2.294	1.016	34	5.229	1.017	35	4.059	0.765	34
clove	5	3.813	2.113	32	5.152	1.019	33	4.882	0.932	34	5.943	1.170	35	5.667	1.491	33	4.788	1.552	33	4.824	1.248	34	2.257	1.250	35	3.853	0.601	34
clover	6	4.206	2.111	34	6.353	1.432	34	5.457	1.662	35	5.697	1.403	33	6.471	0.696	34	4.909	1.781	33	3.677	1.344	34	2.457	1.556	35	3.514	1.156	35
clown	5	4.400	2.448	65	4.333	1.752	66	4.754	1.550	65	6.339	0.949	62	6.726	0.676	62	4.964	1.690	56	2.455	0.874	66	3.625	1.452	64	5.409	0.937	66
club	4	5.794	2.193	34	6.114	1.469	35	5.235	1.864	34	5.886	1.347	35	5.909	1.190	33	6.257	1.130	35	3.857	1.334	35	4.353	1.551	34	4.546	0.956	33
club (card suit)	4	3.424	2.031	33	5.515	1.077	33	5.303	1.243	33	5.469	1.695	32	5.735	1.836	34	4.645	1.806	31	3.912	1.442	34	2.875	1.431	32	5.265	0.949	34
club (disco)	4	5.824	2.307	34	6.529	1.649	34	5.576	1.688	33	6.324	0.830	34	6.382	0.728	34	6.353	1.108	34	5.000	1.237	34	4.406	1.271	32	3.677	1.408	34
club (hit)	4	4.719	2.295	32	3.212	1.552	33	4.933	2.159	30	5.581	1.314	31	5.594	1.518	32	4.688	1.878	32	4.677	1.711	31	4.533	1.408	30	5.406	1.057	32
club (organisation)	4	4.800	1.968	35	6.114	1.141	35	5.177	1.740	34	5.543	1.317	35	5.486	0.937	35	6.242	0.854	33	3.229	1.149	35	4.882	1.549	34	4.229	1.044	35
club (tool)	4	3.765	2.289	34	3.735	1.171	34	5.375	1.763	32	6.469	1.000	32	6.229	1.244	35	4.563	2.150	32	4.200	1.305	35	3.618	1.627	34	5.697	1.000	33
clue	4	5.313	2.113	32	6.094	1.182	32	5.156	2.108	32	3.394	1.687	33	3.529	1.882	34	5.903	1.329	31	2.941	1.083	34	3.424	1.615	33	3.941	1.083	34
clueless	8	3.364	1.904	33	3.324	0.931	34	3.576	1.670	33	2.294	1.177	34	2.441	1.418	34	5.412	1.458	34	4.471	1.036	34	3.677	1.470	34	3.441	1.034	34
clumsy	6	4.265	1.868	34	3.629	1.017	35	4.265	2.077	34	2.943	1.264	35	4.629	1.822	35	5.697	1.446	33	3.441	0.976	34	4.118	1.323	34	3.794	1.051	34
cluster	7	4.344	1.914	32	5.059	0.639	34	4.781	1.340	32	4.588	1.216	34	4.588	1.517	34	4.515	1.654	33	5.059	1.589	34	3.794	1.451	34	3.941	0.725	34
clutch	6	4.400	2.003	35	4.571	1.294	35	5.286	1.876	35	5.441	1.648	34	5.242	1.634	33	4.546	1.519	33	5.029	1.253	35	3.375	1.409	32	3.677	1.450	34
clutch (bag)	6	3.939	1.791	33	5.457	1.273	35	5.000	1.454	35	6.514	0.841	35	6.229	1.221	35	4.912	2.092	34	5.657	1.393	35	2.657	1.218	35	1.677	0.962	34
clutch (car)	6	3.588	1.734	34	4.882	0.758	34	5.765	1.699	34	6.400	0.869	35	6.029	1.320	35	5.657	1.585	35	5.800	1.410	35	2.714	1.136	35	5.514	1.251	35
clutch (grab)	6	5.343	2.097	35	4.257	1.273	35	4.914	2.407	35	4.514	1.628	35	4.857	1.515	35	4.543	1.610	35	4.800	1.327	35	3.714	1.300	35	3.686	1.430	35
clutter	7	3.515	2.091	33	3.061	1.099	33	4.121	1.552	33	4.697	1.642	33	5.667	0.943	33	5.576	1.577	33	4.424	1.256	33	3.788	1.647	33	3.727	1.332	33
coach	5	3.941	1.999	34	5.600	1.200	35	5.771	1.868	35	5.912	1.147	34	5.800	1.369	35	5.094	1.588	32	3.657	0.893	35	4.400	1.497	35	5.200	1.141	35
coach (bus)	5	3.030	1.696	33	5.286	1.343	35	4.182	1.381	33	6.735	0.559	34	6.457	1.024	35	5.273	1.895	33	3.743	1.537	35	4.697	1.660	33	5.088	1.011	34
coach (trainer)	5	4.906	1.646	32	6.000	1.317	30	4.688	2.128	32	5.807	1.090	31	5.697	1.000	33	5.406	1.433	32	4.314	1.368	35	4.177	1.562	34	5.235	1.165	34
coarse	6	3.625	2.162	32	3.912	1.121	34	4.750	1.984	32	4.061	1.455	33	3.853	1.801	34	4.286	1.965	35	4.697	1.218	33	3.212	1.200	33	5.206	1.106	34
coast	5	5.215	2.049	65	6.212	1.237	66	5.385	1.605	65	6.015	0.969	65	6.269	0.940	67	5.807	1.420	57	3.783	1.317	69	5.815	1.323	65	3.761	0.979	67
coast (beach)	5	5.576	2.606	33	7.281	1.419	32	5.424	1.907	33	6.515	0.821	33	6.813	0.464	32	6.161	1.167	31	3.606	1.153	33	5.667	1.551	33	3.061	0.919	33
coast (glide)	5	4.424	1.558	33	5.697	1.087	33	5.242	1.349	33	4.061	1.613	33	4.594	1.711	32	4.394	1.890	33	5.406	1.027	32	4.484	1.292	31	3.758	0.954	33
coaster	7	3.242	1.985	33	5.273	1.399	33	4.594	1.296	32	5.636	1.453	33	5.735	1.521	34	4.242	1.776	33	4.000	1.372	34	3.059	1.474	34	3.719	0.838	32
coat	4	3.844	1.822	32	5.750	1.199	32	5.844	1.523	32	6.625	1.139	32	6.807	0.534	31	6.690	0.649	29	2.000	0.779	33	3.182	1.192	33	3.625	1.317	32
coat (cover)	4	3.735	1.771	34	5.212	0.729	33	5.629	1.098	35	5.294	1.654	34	5.629	1.692	35	6.000	1.255	33	3.229	1.551	35	3.121	1.320	33	3.941	1.349	34
coat (jacket)	4	3.563	1.870	32	5.735	1.120	34	5.656	1.688	32	6.618	0.728	34	6.758	0.552	33	6.719	0.572	32	2.441	0.881	34	3.794	1.641	34	4.206	1.410	34
cobble	6	3.212	1.754	33	4.857	0.723	35	4.853	1.088	34	5.412	1.478	34	5.265	1.521	34	4.235	1.880	34	4.333	1.318	33	2.588	1.141	34	4.314	0.708	35
cock	4	6.585	2.190	65	5.046	1.727	66	5.984	1.858	64	6.288	1.070	66	6.302	1.049	63	5.787	1.216	61	5.227	1.650	66	3.866	1.485	67	6.391	0.859	64
cock (bird)	4	3.618	2.142	34	5.343	1.068	35	5.324	1.470	34	6.400	0.869	35	6.212	0.977	33	3.200	1.786	35	4.571	1.678	35	3.000	1.265	35	5.559	1.397	34
cock (dick)	4	6.059	2.182	34	5.059	1.893	34	5.636	1.611	33	6.114	1.617	35	6.182	1.403	33	5.559	1.557	34	6.286	0.848	35	4.000	1.352	35	6.909	0.288	33
cock (tilt)	4	4.206	1.952	34	4.543	1.203	35	5.286	1.860	35	3.941	1.552	34	4.029	1.715	35	3.636	1.738	33	5.471	1.398	34	3.029	0.971	35	5.257	1.051	35
cockerel	8	4.097	2.319	31	4.933	1.181	30	5.767	1.521	30	6.556	0.916	27	6.600	0.663	30	3.807	2.039	31	3.844	1.583	32	3.065	1.413	31	5.750	1.153	28
cockney	7	4.000	2.049	30	4.968	1.257	31	5.063	0.864	32	4.156	1.922	32	4.094	1.893	32	4.400	1.925	30	5.697	1.467	33	3.400	1.306	30	5.313	1.044	32
cockroach	9	5.156	2.563	32	2.313	1.130	32	4.188	1.776	32	6.700	0.526	30	6.393	1.012	28	4.310	2.135	29	4.313	1.074	32	1.939	1.496	33	5.000	0.947	29
cocktail	8	7.156	1.149	32	6.647	1.135	34	5.571	1.695	35	6.382	0.908	34	6.514	0.806	35	6.121	1.200	33	6.114	0.919	35	2.943	1.286	35	2.514	1.156	35
cod	3	2.879	1.822	33	4.941	1.027	34	4.879	1.493	33	6.484	1.043	31	5.781	1.596	32	5.265	1.787	34	3.886	1.368	35	2.344	1.360	32	4.743	1.203	35
code	4	3.909	2.327	33	5.000	0.921	33	5.147	1.478	34	4.882	1.641	34	4.500	1.658	32	5.097	1.422	31	3.774	1.007	31	3.500	1.399	34	4.629	0.796	35
coerce	6	5.233	1.874	30	3.214	1.346	28	3.966	2.371	29	3.533	1.477	30	3.742	1.796	31	4.750	1.871	32	6.467	0.806	30	4.467	1.310	30	4.448	1.220	29
coffee	6	5.486	2.048	35	5.882	1.345	34	5.800	1.600	35	6.324	1.021	34	6.735	0.779	34	6.606	0.814	33	3.588	1.088	34	2.771	1.267	35	3.706	1.226	34
coffin	6	4.061	2.558	33	2.029	1.200	34	3.212	1.919	33	6.844	0.507	32	6.412	1.061	34	5.226	1.698	31	3.743	1.155	35	4.500	1.577	34	4.394	0.694	33
coin	4	4.394	2.044	33	5.970	1.058	33	5.303	1.850	33	6.546	0.924	33	6.727	0.509	33	6.781	0.739	32	2.200	0.821	35	2.063	1.478	32	4.400	1.247	35
coke	4	4.121	2.011	33	5.206	1.779	34	4.941	1.714	34	6.235	1.059	34	6.412	0.911	34	6.324	1.181	34	3.265	1.066	34	2.606	1.347	33	4.412	1.115	34
coke (coal)	4	3.433	2.171	30	4.844	1.253	32	5.290	1.419	31	5.563	1.540	32	4.939	1.906	33	2.788	2.056	33	5.788	1.552	33	3.290	1.763	31	4.970	1.000	33
coke (cocaine)	4	4.588	2.439	34	2.941	1.846	34	4.088	2.049	34	6.412	1.032	34	6.088	1.380	34	5.152	1.672	33	6.147	1.033	34	3.971	1.978	34	4.735	1.146	34
coke (cola)	4	5.114	2.302	35	5.324	1.951	34	5.152	1.861	33	6.758	0.494	33	6.758	0.889	33	6.563	0.827	32	2.853	0.912	34	2.912	1.560	34	4.343	1.194	35
cola	4	4.406	2.134	32	5.429	1.626	35	5.121	1.472	33	6.343	1.013	35	6.286	1.002	35	6.091	1.443	33	3.171	1.404	35	3.029	1.465	34	4.143	0.761	35
cold	4	4.086	2.222	35	3.257	1.104	35	3.588	1.751	34	5.000	1.773	35	5.353	1.348	34	6.455	0.856	33	1.829	0.774	35	4.000	1.352	35	4.600	0.932	35
cold (illness)	4	2.714	1.666	35	2.371	0.897	35	2.771	1.495	35	5.286	1.343	35	5.057	1.413	35	6.324	1.206	34	2.324	0.962	34	3.571	1.316	35	3.971	1.014	34
cold (temperature)	4	4.818	2.467	33	3.333	1.470	33	4.485	2.062	33	4.424	1.634	33	4.242	2.031	33	6.697	0.758	33	1.909	1.190	33	4.061	1.774	33	4.515	0.989	33
collage	7	4.000	1.773	35	5.765	1.002	34	5.114	1.237	35	5.257	1.730	35	5.629	1.071	35	4.457	1.962	35	4.800	1.489	35	4.171	1.464	35	3.143	1.073	35
collar	6	3.548	1.846	31	4.967	0.983	30	4.741	1.554	27	6.406	0.824	32	6.071	1.223	28	5.385	1.361	26	3.419	1.101	31	2.688	1.310	32	5.321	1.071	28
collate	7	3.546	1.616	33	5.219	0.599	32	5.276	1.506	29	2.906	1.528	32	2.710	1.419	31	3.559	2.117	34	6.559	0.881	34	4.281	1.256	32	4.030	1.058	33
collect	7	4.273	1.656	33	5.606	1.071	33	5.485	1.635	33	4.161	1.370	31	3.677	1.468	31	5.906	1.128	32	3.529	1.091	34	4.000	1.146	32	4.000	0.696	33
college	7	4.912	1.772	34	5.943	1.603	35	5.118	1.997	34	6.147	1.088	34	6.200	1.260	35	6.235	1.285	34	4.686	1.166	35	5.303	1.425	33	4.171	0.736	35
colonel	7	3.912	2.215	34	5.235	1.610	34	5.424	2.629	33	5.794	1.301	34	5.485	1.617	33	3.844	1.986	32	4.939	1.347	33	4.970	1.291	33	6.429	0.728	35
colony	6	4.091	1.975	33	5.000	1.436	33	5.303	1.883	33	4.879	1.493	33	4.636	1.573	33	4.375	1.798	32	5.182	1.359	33	5.424	1.478	33	5.156	1.064	32
colour	6	6.324	1.966	34	6.697	1.425	33	6.029	1.871	34	5.206	1.937	34	6.333	1.198	33	6.781	0.483	32	1.606	0.649	33	4.333	1.682	33	2.939	0.983	33
column	6	3.242	1.810	33	5.294	1.016	34	5.656	1.613	32	5.824	1.271	34	5.636	1.554	33	4.667	1.700	33	4.177	1.200	34	4.294	1.563	34	4.438	0.827	32
comb	4	3.250	1.937	32	5.250	0.559	32	5.618	1.284	34	6.625	0.696	32	6.656	0.814	32	5.968	1.231	31	2.788	1.122	33	2.032	0.967	31	3.677	1.529	34
combat	6	5.286	2.064	35	3.382	1.627	34	5.515	2.148	33	4.853	1.611	34	4.429	1.841	35	4.844	1.679	32	5.000	1.237	34	5.235	1.086	34	5.969	1.045	32
combatant	9	5.107	2.350	28	3.857	1.329	28	5.710	2.399	31	4.714	1.687	28	4.571	1.761	28	3.324	2.054	34	6.333	0.789	30	4.852	1.483	27	5.645	0.900	31
combustion	10	5.971	1.699	35	4.600	1.458	35	4.824	2.050	34	4.829	1.540	35	4.657	1.620	35	4.457	1.872	35	5.794	1.106	34	4.886	1.166	35	4.829	1.055	35
comedian	8	6.294	1.791	34	7.091	1.712	33	5.735	1.400	34	5.879	1.273	33	5.647	1.348	34	6.032	1.031	31	4.412	1.191	34	3.941	1.327	34	5.121	1.094	33
comedy	6	7.065	1.343	31	7.406	1.057	32	5.594	1.538	32	3.500	1.785	32	3.719	1.484	32	6.192	0.735	26	4.156	1.034	32	5.000	1.164	31	4.833	0.734	30
comet	5	6.457	2.500	35	6.235	1.554	34	4.743	2.156	35	6.057	1.308	35	6.121	1.225	33	4.697	1.817	33	4.177	1.317	34	5.824	1.740	34	4.294	1.072	34
comfort	7	4.258	2.257	31	7.485	1.234	33	5.118	2.097	34	3.114	1.450	35	4.206	1.510	34	5.909	1.111	33	3.457	1.104	35	4.257	1.441	35	2.727	1.081	33
comfortable	11	4.514	2.322	35	7.571	1.202	35	6.000	2.283	33	2.912	1.463	34	4.088	1.721	34	6.303	1.167	33	3.629	1.197	35	4.382	1.476	34	3.000	0.926	35
comma	5	3.355	2.056	31	5.100	1.399	30	4.688	1.685	32	4.774	1.698	31	5.759	1.612	29	5.643	1.517	28	3.968	1.062	31	2.167	1.753	30	3.867	0.670	30
command	7	5.613	1.946	31	4.188	1.570	32	6.063	2.893	32	2.909	1.422	33	3.484	1.500	31	5.133	1.455	30	4.030	1.291	33	5.065	1.544	31	5.452	1.364	31
commander	9	5.088	2.254	34	5.171	1.647	35	5.486	2.842	35	5.314	1.389	35	5.618	1.495	34	4.394	1.757	33	5.257	1.203	35	5.343	1.372	35	5.743	1.130	35
commanding	10	6.156	2.002	32	5.324	1.921	34	6.333	2.727	33	3.281	1.441	32	3.531	1.768	32	5.313	1.550	32	4.765	1.262	34	5.294	1.016	34	5.758	1.016	33
comment	7	3.743	2.102	35	5.219	1.166	32	5.879	1.552	33	3.882	1.745	34	3.353	1.797	34	6.030	0.937	33	4.182	1.242	33	3.438	1.273	32	3.849	0.857	33
committee	9	3.750	1.871	32	5.471	1.091	34	4.546	2.119	33	4.849	1.617	33	4.406	1.320	32	5.393	1.520	28	5.303	1.167	33	5.063	0.899	32	3.970	0.870	33
common	6	3.000	1.524	31	4.313	1.044	32	4.355	1.206	31	3.188	1.261	32	3.125	1.474	32	6.387	0.904	31	3.839	1.370	31	4.194	1.490	31	4.152	0.702	33
communication	13	5.200	1.968	35	7.400	1.020	35	6.029	1.647	35	3.824	1.599	34	4.200	1.802	35	6.147	0.974	34	4.457	1.317	35	5.412	1.309	34	3.486	1.251	35
compare	7	3.688	1.722	32	5.594	1.142	32	5.500	1.225	32	3.303	1.487	33	3.029	1.485	34	5.849	1.104	33	4.171	1.028	35	3.969	0.918	32	3.438	0.899	32
comparison	10	4.382	1.732	34	4.970	0.937	33	5.424	1.706	33	2.970	1.679	33	3.000	1.706	33	6.125	1.139	32	5.177	1.224	34	4.529	1.289	34	4.171	0.971	35
compass	7	3.647	1.892	34	5.559	0.847	34	5.441	2.117	34	6.412	1.061	34	6.324	1.387	34	4.968	1.448	31	4.500	1.289	34	2.636	1.298	33	4.971	1.043	34
compete	7	5.600	2.463	35	6.061	1.391	33	6.212	2.185	33	3.059	1.474	34	4.000	1.621	35	5.594	1.169	32	4.147	0.974	34	5.212	0.946	33	5.286	1.343	35
competence	10	5.387	2.120	31	6.750	1.031	32	6.788	1.719	33	2.906	1.508	32	2.471	1.719	34	4.788	1.719	33	6.088	1.067	34	5.125	0.927	32	4.000	1.173	32
competent	9	5.000	1.572	34	6.719	1.586	32	7.000	1.670	33	3.485	1.672	33	2.875	1.317	32	5.118	1.231	34	5.455	1.350	33	4.625	1.431	32	4.438	0.933	32
competition	11	6.273	1.582	33	5.857	1.245	35	6.114	1.720	35	4.000	1.474	35	4.314	1.617	35	6.030	0.969	33	3.514	1.156	35	5.371	0.897	35	5.088	1.121	34
complement	10	6.394	1.922	33	7.364	1.251	33	5.171	2.021	35	2.800	1.450	35	3.600	1.744	35	5.371	1.605	35	5.257	1.421	35	4.529	1.398	34	2.714	1.300	35
complete	8	5.857	2.002	35	7.343	1.330	35	6.857	1.869	35	3.824	1.599	34	3.706	1.724	34	5.824	1.175	34	3.543	1.024	35	5.059	1.349	34	3.829	0.941	35
complex	7	4.879	2.157	33	4.273	1.441	33	4.758	1.892	33	2.546	1.258	33	2.485	1.520	33	5.677	1.511	31	4.969	1.075	32	5.333	1.428	33	3.576	1.498	33
complex (behaviour)	7	5.206	1.982	34	4.265	1.335	34	5.324	1.890	34	2.206	1.586	34	2.294	1.563	34	4.543	1.842	35	5.529	1.242	34	5.353	1.234	34	3.824	1.485	34
complex (buildings)	7	3.514	2.075	35	5.029	1.014	34	5.324	1.470	34	5.714	1.830	35	5.143	2.016	35	4.500	1.883	34	6.057	0.984	35	5.588	1.574	34	5.121	1.365	33
complex (difficult)	7	5.394	1.858	33	3.813	1.648	32	4.457	2.322	35	3.032	1.732	31	2.788	1.533	33	5.970	1.000	33	5.382	1.284	34	5.235	1.554	34	4.500	1.266	34
complicated	11	5.242	2.438	33	3.324	1.470	34	4.029	1.978	35	2.600	1.377	35	3.343	1.756	35	5.606	1.347	33	4.118	1.182	34	5.257	1.421	35	3.457	1.155	35
compliment	10	6.571	1.712	35	8.057	1.308	35	6.943	1.706	35	3.229	1.943	35	3.543	2.047	35	6.303	1.267	33	4.806	1.430	36	5.171	1.404	35	2.694	1.450	36
compose	7	4.546	2.119	33	6.394	1.254	33	6.000	1.837	32	3.576	1.436	33	3.364	1.648	33	5.097	1.766	31	4.697	1.337	33	4.606	1.413	33	3.871	1.129	31
composer	8	4.500	1.929	34	6.294	1.425	34	5.529	1.851	34	5.636	1.275	33	5.636	1.534	33	5.515	1.540	33	4.758	0.954	33	4.375	1.409	32	4.735	1.120	34
compute	7	3.914	1.645	35	5.686	1.237	35	5.500	1.786	34	3.571	1.609	35	3.281	1.790	32	4.818	1.604	33	5.647	1.135	34	4.382	1.306	34	5.000	0.875	34
computer	8	4.515	2.350	33	5.844	1.228	32	5.938	1.836	32	6.719	0.572	32	6.900	0.300	30	6.750	0.500	32	3.559	1.397	34	3.719	1.096	32	4.667	1.146	33
comrade	7	4.781	2.042	32	5.735	1.836	34	6.125	1.867	32	4.242	1.415	33	4.382	1.495	34	3.343	1.866	35	5.849	0.989	33	4.529	1.091	34	5.727	0.862	33
conceal	7	4.833	1.529	30	4.063	1.540	32	3.969	1.723	32	3.258	1.319	31	3.067	1.389	30	4.600	1.541	30	5.313	0.950	32	3.226	1.408	31	3.143	1.060	28
concealed	9	4.531	1.541	32	3.788	1.249	33	3.936	1.740	31	3.125	1.386	32	3.469	1.581	32	4.621	1.495	29	5.406	1.142	32	3.000	1.503	31	3.533	0.763	30
concentrate	11	4.364	1.839	33	6.294	1.044	34	6.118	1.827	34	2.765	1.395	34	2.912	1.442	34	6.294	0.859	34	4.118	1.078	34	4.971	1.295	34	3.912	1.039	34
concept	7	4.735	2.200	34	5.686	1.260	35	5.886	1.785	35	2.057	1.393	35	2.600	1.438	35	5.618	1.476	34	5.500	1.219	34	5.086	1.273	35	4.229	0.831	35
conceptual	10	4.800	2.301	30	5.452	1.478	31	5.750	1.527	28	1.939	1.254	33	2.031	1.334	32	4.455	1.971	33	6.281	1.038	32	4.903	1.146	31	3.406	0.931	32
concert	7	6.939	2.242	33	7.200	1.214	35	6.182	1.914	33	5.714	1.300	35	6.364	0.771	33	6.059	0.968	34	4.118	1.471	34	5.543	1.461	35	3.971	0.878	35
conclude	8	3.849	1.743	33	5.424	1.393	33	5.382	1.415	34	3.057	1.638	35	2.824	1.524	34	5.258	1.684	31	5.343	1.286	35	4.000	1.572	34	4.177	0.746	34
conclusion	10	4.571	2.088	35	5.257	1.537	35	6.059	2.014	34	3.000	1.698	34	2.471	1.557	34	5.912	1.358	34	5.000	1.242	35	4.600	1.744	35	4.412	1.061	34
concoct	7	4.774	2.310	31	4.621	1.424	29	5.517	1.653	29	2.871	1.661	31	2.862	1.479	29	3.484	2.256	31	5.936	1.390	31	3.931	1.015	29	4.167	0.687	30
concoction	10	5.719	2.035	32	5.344	1.914	32	5.529	1.557	34	4.484	1.663	31	4.188	1.667	32	4.000	1.897	35	5.818	1.140	33	3.581	1.602	31	3.906	1.100	32
concrete	8	3.094	1.843	32	5.294	0.925	34	5.576	1.939	33	6.344	1.383	32	5.906	1.208	32	5.281	1.463	32	4.088	1.197	34	4.455	1.653	33	5.457	0.996	35
condemn	7	4.452	2.168	31	3.061	1.650	33	4.576	2.283	33	3.000	1.576	33	3.242	1.577	33	4.529	1.867	34	5.636	1.322	33	5.063	1.499	32	4.939	0.952	33
condescend	10	4.065	2.063	31	2.710	0.850	31	3.968	2.177	31	2.563	0.966	32	3.000	1.677	32	5.281	1.526	32	6.400	0.952	30	4.069	1.507	29	4.313	1.333	32
condescending	13	4.531	2.424	32	1.970	0.797	33	3.273	2.273	33	2.969	1.811	32	3.094	1.990	32	4.839	1.439	31	6.273	0.789	33	3.839	1.648	31	4.241	1.356	29
conductor	9	4.286	2.050	35	5.457	1.203	35	4.853	2.158	34	6.000	1.138	34	6.000	1.414	33	5.000	1.500	32	4.600	1.314	35	4.086	1.228	35	5.514	0.874	35
confer	6	3.645	1.733	31	5.733	1.289	30	5.455	1.104	33	3.161	1.416	31	3.063	1.478	32	4.097	1.820	31	5.879	1.008	33	3.645	1.206	31	4.000	1.061	32
conference	10	3.355	1.893	31	4.912	1.197	34	5.455	2.046	33	5.281	1.419	32	5.029	1.855	34	5.094	1.926	32	5.743	1.130	35	4.969	1.358	32	4.765	1.165	34
confess	7	5.265	2.062	34	4.912	1.738	34	4.606	2.449	33	2.882	1.301	34	3.412	1.647	34	5.438	1.519	32	4.147	1.115	34	4.794	1.051	34	3.471	1.218	34
confetti	8	5.750	2.550	32	6.938	1.519	32	5.656	1.079	32	6.452	1.042	31	6.467	0.718	30	4.300	1.847	30	3.938	1.197	32	2.091	1.422	33	2.800	0.792	30
confide	7	5.029	2.079	34	6.636	1.473	33	5.543	2.061	35	2.600	1.224	35	2.735	1.481	34	4.909	1.747	33	5.743	1.104	35	4.600	1.792	35	2.600	1.020	35
confidence	10	6.849	1.690	33	7.765	1.307	34	7.500	1.480	34	3.059	1.830	34	3.765	1.816	34	6.394	0.851	33	4.471	1.266	34	5.912	0.951	34	4.382	1.627	34
confident	9	7.000	1.368	31	7.813	0.950	32	7.516	1.794	31	2.625	1.166	32	3.419	1.363	31	6.333	0.817	27	4.313	1.130	32	5.567	1.023	30	4.581	1.239	31
confirm	7	4.429	1.902	35	6.143	1.175	35	5.882	2.097	34	3.636	1.872	33	3.156	1.583	32	6.061	1.153	33	4.886	1.141	35	4.094	1.011	32	4.059	0.998	34
confirmation	12	3.912	1.900	34	6.114	1.652	35	5.886	1.703	35	4.000	1.707	35	3.471	1.819	34	5.343	1.603	35	5.171	1.230	35	4.529	1.169	34	4.000	0.728	34
conform	7	3.647	1.923	34	3.529	1.440	34	2.943	2.083	35	2.765	1.554	34	3.471	2.076	34	4.794	1.641	34	5.857	1.222	35	4.265	1.357	34	3.800	1.410	35
conformity	10	3.686	1.801	35	3.618	1.476	34	2.457	1.918	35	2.800	1.737	35	3.143	1.973	35	4.457	2.089	35	6.118	1.078	34	4.441	1.479	34	3.618	1.435	34
confuse	7	3.813	2.083	32	3.636	1.039	33	3.970	1.605	33	2.758	1.016	33	2.697	1.867	33	6.000	1.275	32	3.606	1.013	33	4.182	0.869	33	4.000	0.985	33
confused	8	4.323	1.654	31	3.438	0.966	32	3.219	1.515	32	2.719	1.125	32	3.219	1.634	32	6.179	1.197	28	3.625	1.083	32	4.226	1.288	31	3.704	0.656	27
confusion	9	4.686	2.162	35	3.235	1.031	34	3.486	1.826	35	2.571	1.479	35	3.629	1.396	35	6.000	1.163	34	3.829	0.810	35	4.743	1.273	35	3.914	0.770	35
connect	7	4.265	2.062	34	6.514	1.131	35	5.576	1.538	33	3.229	1.532	35	3.529	1.702	34	5.647	1.326	34	4.029	1.540	35	4.088	1.222	34	3.706	1.249	34
connection	10	5.667	2.099	33	6.563	1.368	32	5.727	1.309	33	3.750	1.732	32	4.031	1.686	32	6.000	0.921	33	4.629	0.959	35	4.909	1.357	33	3.727	1.238	33
connoisseur	11	5.828	2.229	29	6.833	1.440	30	6.310	2.053	29	4.138	1.502	29	2.900	1.422	30	3.344	1.725	32	6.333	0.699	30	4.724	1.362	29	4.714	1.097	28
conquer	7	6.706	2.066	34	4.912	2.430	34	7.364	2.281	33	3.515	1.654	33	4.086	1.903	35	4.257	1.746	35	4.714	1.185	35	6.177	0.984	34	6.059	0.873	34
conqueror	9	6.286	2.456	35	4.944	2.426	36	6.686	2.702	35	5.194	1.630	36	5.147	1.717	34	4.438	2.030	32	5.250	1.115	36	6.229	1.044	35	6.389	0.718	36
conquest	8	6.212	1.822	33	5.303	1.883	33	7.152	1.844	33	3.697	1.586	33	4.000	1.658	32	4.484	1.829	31	5.424	1.207	33	5.970	1.087	33	5.697	1.029	33
consent	7	4.588	2.088	34	6.471	1.649	34	6.364	2.422	33	3.364	1.720	33	3.147	1.647	34	5.969	1.262	32	5.529	1.266	34	4.515	1.234	33	3.303	1.029	33
console	7	4.912	2.035	34	5.857	1.659	35	4.677	1.890	34	3.382	1.732	34	4.177	1.839	34	4.807	1.574	31	5.314	1.190	35	4.324	1.322	34	3.576	1.326	33
consonant	9	3.531	1.904	32	5.152	0.657	33	5.333	1.271	33	4.469	1.968	32	4.485	1.987	33	4.724	1.679	29	4.441	1.355	34	2.794	1.549	34	4.188	0.726	32
construction	12	3.909	1.602	33	5.438	0.899	32	5.500	1.714	32	5.242	1.436	33	5.576	1.207	33	5.250	1.479	32	4.788	0.946	33	5.258	0.983	31	5.559	1.333	34
consult	7	3.353	1.607	34	5.455	1.047	33	4.943	1.999	35	3.794	1.586	34	2.824	1.636	34	5.152	1.598	33	5.457	1.338	35	4.294	1.226	34	3.829	1.207	35
contain	7	3.581	1.519	31	4.818	1.058	33	4.548	1.411	31	3.182	1.604	33	3.061	1.413	33	5.700	1.038	30	4.303	1.087	33	4.094	1.155	32	4.133	0.991	30
container	9	3.485	1.598	33	5.152	1.048	33	4.677	1.843	34	6.029	0.923	34	5.912	1.197	34	6.031	1.262	32	4.147	1.088	34	3.394	1.278	33	4.059	0.873	34
contempt	8	4.714	2.159	35	3.286	1.649	35	5.286	1.950	35	3.029	1.540	35	3.229	1.532	35	4.912	1.579	34	5.629	1.221	35	4.657	1.473	35	3.912	1.245	34
contend	7	4.182	1.866	33	4.824	1.097	34	5.323	1.749	31	2.818	1.113	33	2.152	1.077	33	4.606	1.808	33	5.794	1.051	34	4.242	1.045	33	4.406	0.964	32
contender	9	5.323	2.234	31	6.143	1.397	35	6.364	1.872	33	3.882	1.795	34	3.971	1.612	35	4.031	1.667	32	5.364	1.202	33	4.853	1.061	34	5.029	0.878	35
content	7	3.968	1.926	31	5.939	1.254	33	4.882	1.659	34	3.143	1.268	35	3.147	1.833	34	5.909	1.138	33	4.485	1.282	33	4.147	1.375	34	3.667	0.804	33
content (contents)	7	3.800	1.618	35	5.486	1.025	35	5.294	1.446	34	4.441	1.630	34	3.829	1.949	35	5.382	1.766	34	4.647	1.303	34	4.500	1.356	34	4.086	0.906	35
content (happy)	7	6.548	1.720	31	8.156	1.003	32	7.267	1.459	30	2.849	1.635	33	4.667	1.752	33	6.267	1.031	30	4.697	1.547	33	5.438	1.391	32	3.226	1.263	31
contents	8	3.500	1.581	32	5.343	0.674	35	5.257	1.317	35	4.677	1.658	34	4.265	1.686	34	5.618	1.306	34	4.657	1.068	35	3.914	1.156	35	4.000	0.717	35
context	7	4.061	1.953	33	5.543	1.155	35	4.833	1.267	30	2.853	1.498	34	2.500	1.275	32	5.516	1.388	31	5.629	1.244	35	4.182	1.486	33	3.875	0.740	32
continent	9	3.424	1.759	33	5.543	1.104	35	5.088	1.483	34	6.364	0.771	33	5.500	1.266	34	5.353	1.532	34	4.406	1.195	32	6.063	1.345	32	4.344	1.290	32
continental	11	4.067	1.914	30	5.813	1.158	32	4.967	0.795	30	4.355	1.514	31	4.133	1.586	30	5.063	1.676	32	5.313	1.102	32	5.100	1.680	30	4.097	0.734	31
contract	8	3.971	1.594	35	4.853	1.574	34	4.500	2.428	34	5.546	1.479	33	5.364	1.410	33	5.452	1.187	31	4.943	1.194	35	4.029	1.424	35	4.857	0.833	35
contract (agreement)	8	3.455	2.076	33	5.029	1.207	35	4.735	2.524	34	4.667	1.933	33	4.771	1.587	35	5.469	1.620	32	5.286	1.058	35	4.735	1.335	34	4.576	1.074	33
contract (catch)	8	4.333	2.238	33	3.688	1.911	32	3.618	2.029	34	3.606	1.890	33	3.086	1.628	35	4.394	1.874	33	5.706	1.273	34	3.818	1.290	33	4.424	0.954	33
contribute	10	4.941	1.644	34	7.029	0.954	34	6.706	1.637	34	2.765	1.238	34	2.735	1.501	34	5.588	1.088	34	5.059	1.136	34	4.647	1.234	34	4.029	1.071	34
contribution	12	5.200	2.162	35	6.824	1.361	34	6.559	1.538	34	2.943	1.351	35	3.000	1.549	35	5.714	1.084	35	5.588	1.141	34	5.486	1.360	35	4.114	1.260	35
convene	7	3.967	1.581	30	5.276	0.783	29	5.167	1.416	30	3.172	1.533	29	3.065	1.645	31	3.424	1.843	33	6.226	1.156	31	3.793	1.030	29	4.143	0.515	28
convener	8	3.300	1.595	30	5.286	0.749	28	5.320	1.714	25	4.760	1.422	25	3.852	1.976	27	3.303	2.153	33	6.750	0.575	28	4.185	1.156	27	4.222	0.956	27
convent	7	3.226	1.930	31	4.273	1.619	33	3.097	1.614	31	4.875	1.654	32	4.767	1.726	30	2.852	1.508	27	5.030	1.527	33	4.286	1.436	28	2.433	1.309	30
convention	10	3.364	2.086	33	4.667	1.717	33	3.871	2.012	31	3.788	1.572	33	3.781	1.596	32	4.258	1.722	31	5.636	1.298	33	4.818	1.466	33	4.321	0.847	28
convert	7	4.242	1.793	33	4.606	1.496	33	4.727	1.989	33	2.094	0.879	32	2.219	1.218	32	4.000	1.576	29	4.968	1.257	31	4.000	0.984	31	3.846	0.601	26
convict	7	5.455	2.324	33	2.143	1.150	35	4.343	2.216	35	5.029	1.404	35	4.735	1.633	34	4.647	1.923	34	5.057	1.218	35	4.647	1.185	34	5.424	0.740	33
conviction	10	5.143	2.282	35	3.829	2.158	35	4.588	2.625	34	3.600	1.808	35	3.200	1.635	35	4.735	1.820	34	5.686	1.063	35	5.143	1.245	35	5.206	1.255	34
convoy	6	3.588	1.865	34	4.853	1.167	34	5.000	1.609	34	5.546	1.157	33	5.471	1.334	34	3.794	1.906	34	5.400	1.438	35	5.147	1.438	34	5.029	0.954	34
cook	4	5.094	2.082	32	6.406	1.320	32	5.606	1.999	33	5.485	1.234	33	6.212	0.913	33	6.625	0.696	32	2.364	0.915	33	4.091	1.422	33	3.121	1.249	33
cooker	6	4.229	2.126	35	5.286	0.658	35	5.286	1.426	35	6.677	0.527	34	6.514	0.732	35	6.030	1.425	33	2.800	1.037	35	3.914	1.360	35	3.114	1.214	35
cool	4	5.235	2.087	34	6.485	1.725	33	5.177	1.823	34	2.857	1.150	35	3.514	1.697	35	6.188	0.982	32	3.086	1.296	35	3.941	1.327	34	4.529	1.144	34
cool (popular)	4	5.727	1.830	33	6.719	1.700	32	6.375	1.965	32	2.839	1.608	31	4.063	1.784	32	5.844	1.439	32	3.647	1.258	34	4.486	1.538	35	4.177	1.150	34
cool (temperature)	4	3.353	1.813	34	4.412	1.309	34	4.333	1.837	33	4.364	1.738	33	4.029	1.920	35	6.303	0.834	33	2.829	0.910	35	3.441	1.310	34	3.882	0.932	34
cooperate	9	4.382	1.895	34	6.806	1.524	36	5.059	1.909	34	3.400	1.497	35	3.943	1.672	35	5.844	1.460	32	5.083	1.341	36	4.629	1.311	35	3.306	1.487	36
copy	4	3.394	1.722	33	4.333	1.035	33	4.156	1.349	32	3.879	1.822	33	4.455	1.760	33	6.161	0.954	31	2.576	0.740	33	3.485	1.184	33	4.156	0.618	32
coral	5	4.727	1.943	33	6.118	1.231	34	5.344	0.922	32	5.735	1.540	34	6.147	1.141	34	4.933	1.769	30	4.303	1.218	33	4.094	1.465	32	2.824	1.042	34
cord	4	3.206	1.728	34	4.971	0.747	34	4.844	1.372	32	5.457	1.872	35	5.656	1.553	32	3.912	1.616	34	3.943	1.453	35	3.242	1.074	33	4.121	1.037	33
core	4	4.719	1.956	32	5.182	0.757	33	5.677	1.614	31	4.182	1.696	33	4.125	1.556	32	4.742	1.665	31	4.118	1.231	34	3.774	1.717	31	4.273	0.708	33
cork	4	4.094	1.665	32	5.194	0.858	31	5.414	1.035	29	6.500	0.779	28	6.167	1.529	30	5.345	1.469	29	4.031	1.358	32	1.936	1.162	31	4.400	0.712	30
corn	4	3.412	1.912	34	5.400	0.869	35	5.177	0.663	34	6.353	0.762	34	6.286	0.943	35	5.286	1.504	35	2.914	1.131	35	2.147	1.240	34	4.265	0.656	34
corn (foot)	4	3.065	2.169	31	2.727	1.052	33	3.788	1.365	33	6.000	1.495	34	5.531	1.695	32	3.382	2.058	34	5.971	1.150	34	1.727	0.789	33	3.788	0.913	33
corn (maize)	4	3.086	2.130	35	5.629	1.123	35	5.400	1.292	35	6.429	1.022	35	6.086	1.251	35	5.265	1.668	34	3.257	1.273	35	2.800	1.833	35	3.971	0.774	35
corner	6	3.529	1.882	34	4.765	0.730	34	4.594	1.320	32	6.029	1.043	34	5.765	1.415	34	6.226	1.038	31	2.529	0.977	34	2.941	1.392	34	4.242	0.780	33
corner (edge)	6	3.441	2.199	34	4.353	0.997	34	5.294	1.741	34	5.941	1.454	34	6.235	0.877	34	6.147	0.974	34	2.559	1.168	34	2.657	1.473	35	4.364	0.771	33
corner (surround)	6	4.121	2.041	33	4.182	1.266	33	4.177	1.917	34	4.029	1.465	34	4.735	1.521	34	5.091	1.747	33	3.824	1.382	34	3.657	1.655	35	4.313	0.726	32
cornered	8	4.829	2.513	35	2.543	1.203	35	2.290	1.954	31	3.771	1.742	35	4.177	1.870	34	5.212	1.838	33	4.412	1.061	34	3.677	1.727	34	4.257	1.227	35
cornflour	9	2.313	1.648	32	5.094	0.914	32	4.903	1.279	31	6.719	0.514	32	6.182	1.167	33	4.548	1.738	31	5.000	1.436	32	2.000	1.146	32	3.273	0.930	33
corporation	11	3.212	2.100	33	4.143	1.988	35	3.886	2.594	35	4.677	1.794	34	4.571	1.887	35	4.906	1.508	32	6.257	0.691	35	6.143	1.199	35	4.788	1.008	33
corpse	6	4.968	2.646	31	2.516	1.341	31	3.516	1.864	31	6.600	0.611	30	5.968	1.000	31	4.536	1.955	28	5.094	1.182	32	3.844	1.228	32	4.567	0.804	30
corridor	8	3.529	2.004	34	5.029	0.910	35	4.970	1.058	33	5.938	1.298	32	6.344	0.814	32	6.097	0.995	31	3.324	1.230	34	4.324	1.408	34	4.303	0.758	33
corrupt	7	4.212	2.358	33	2.147	1.417	34	4.059	2.287	34	3.171	1.665	35	3.182	1.486	33	4.533	1.708	30	5.412	1.331	34	5.182	1.167	33	5.516	0.946	31
cortex	6	4.129	2.338	31	5.452	1.240	31	5.300	1.847	30	5.226	1.736	31	4.194	1.974	31	4.469	1.936	32	6.833	0.522	30	4.000	1.597	29	4.484	0.838	31
cost	4	5.031	1.794	32	3.645	1.404	31	3.807	1.731	31	3.419	1.661	31	3.355	1.657	31	6.120	1.070	25	3.250	0.866	32	4.936	1.480	31	4.037	0.881	27
costly	6	4.412	2.184	34	2.971	1.276	35	3.429	1.609	35	3.829	1.464	35	3.941	1.697	34	5.706	1.362	34	4.600	1.398	35	4.971	1.253	35	4.057	0.924	35
costume	7	5.909	2.094	33	5.788	1.533	33	5.849	1.559	33	5.656	1.513	32	5.971	1.248	34	5.688	1.570	32	2.857	0.867	35	4.242	1.256	33	3.147	1.088	34
cosy	4	5.406	2.498	32	7.794	1.051	34	5.912	2.406	34	3.313	1.722	32	4.849	1.760	33	6.333	0.765	33	2.457	1.155	35	3.364	1.251	33	2.455	1.157	33
cottage	7	3.971	1.978	34	6.061	1.254	33	5.029	1.599	34	6.765	0.597	34	6.758	0.552	33	5.563	1.223	32	3.382	1.000	34	4.088	1.738	34	2.824	1.014	34
cotton	6	3.559	2.225	34	5.941	1.136	34	4.647	1.453	34	6.438	0.998	32	6.029	1.082	35	5.636	1.592	33	3.941	1.187	34	2.875	1.635	32	2.829	1.159	35
couch	5	3.667	2.077	66	5.788	1.343	66	5.344	1.428	64	6.758	0.552	66	6.716	0.594	67	5.900	1.350	60	2.818	1.086	66	3.742	1.396	66	4.406	0.861	64
couch (express)	5	3.630	1.829	27	5.074	1.086	27	5.167	1.067	30	4.304	1.898	23	4.167	2.095	24	2.939	2.059	33	4.741	1.669	27	3.500	1.354	24	4.296	0.711	27
couch (sofa)	5	4.091	1.694	33	5.886	1.237	35	5.147	1.417	34	6.714	0.740	35	6.706	0.620	34	6.121	1.122	33	2.229	0.865	35	4.171	1.298	35	4.265	0.779	34
cough	5	4.059	1.909	34	3.686	1.063	35	4.457	1.887	35	5.829	1.055	35	5.765	1.214	34	6.206	1.023	34	2.514	1.131	35	3.143	0.960	35	4.686	0.708	35
councillor	10	3.647	1.643	34	4.486	1.610	35	3.086	1.628	35	5.543	1.499	35	5.229	1.587	35	4.657	1.603	35	5.571	1.202	35	4.088	1.095	34	4.114	1.545	35
counsellor	10	3.813	1.991	32	5.344	1.360	32	4.242	2.425	33	5.364	1.494	33	5.394	1.476	33	5.313	1.861	32	5.212	1.200	33	4.394	1.099	33	2.970	1.058	33
count	5	2.886	1.563	35	5.265	0.885	34	5.629	1.436	35	3.912	1.755	34	3.706	1.724	34	5.971	1.183	35	2.114	0.622	35	3.677	1.277	34	4.235	0.769	34
count (numbers)	5	3.029	1.647	35	4.941	0.906	34	5.735	1.975	34	3.629	1.640	35	3.235	1.733	34	5.970	1.337	33	2.257	1.203	35	3.882	1.529	34	4.088	0.818	34
count (title)	5	3.242	1.826	33	5.000	1.206	33	5.242	1.859	33	4.433	1.838	30	4.032	2.040	31	3.697	2.096	33	5.029	1.562	34	3.971	1.543	34	5.656	1.314	32
counter	7	3.059	1.924	34	5.057	0.630	35	5.438	1.171	32	5.429	1.626	35	5.571	1.573	35	5.030	1.507	33	3.457	1.401	35	3.529	1.311	34	4.091	0.965	33
counter (keeping account)	7	3.086	1.991	35	5.056	1.649	36	5.059	1.909	34	4.583	1.876	36	3.286	2.105	35	4.088	2.161	34	5.278	1.758	36	3.800	1.283	35	4.143	1.376	35
counter (oppose)	7	4.515	2.162	33	3.656	1.135	32	5.906	1.877	32	3.212	1.343	33	2.938	1.600	32	4.727	1.693	33	5.333	1.385	33	4.576	1.181	33	4.424	1.303	33
counter (worktop)	7	3.500	1.819	34	5.394	0.983	33	5.088	1.245	34	6.576	0.818	33	6.265	1.120	34	5.969	1.571	32	3.647	1.326	34	3.849	1.395	33	4.471	1.311	34
country	7	4.371	2.451	35	5.829	1.298	35	5.750	1.969	32	5.618	1.435	34	6.000	1.213	34	6.364	1.150	33	2.971	0.971	35	6.265	0.980	34	4.364	1.176	33
county	6	3.212	1.572	33	5.242	0.605	33	4.818	1.403	33	5.469	1.323	32	4.903	1.711	31	5.094	1.877	32	4.606	1.043	33	5.455	1.131	33	4.177	0.923	34
coup	4	3.667	1.981	27	4.615	1.521	26	4.852	1.715	27	3.760	1.861	25	3.500	1.715	26	3.000	1.515	34	5.704	1.149	27	4.083	1.552	24	4.407	0.991	27
couple	6	5.364	2.086	33	7.000	1.255	33	5.424	1.498	33	5.029	1.485	34	5.706	1.177	34	5.933	1.031	30	3.971	1.150	34	4.177	1.150	34	2.971	0.857	34
couple (a few)	6	4.059	1.731	34	5.229	0.680	35	5.229	1.244	35	4.314	1.801	35	4.886	2.025	35	6.118	1.409	34	2.771	0.796	35	2.457	0.996	35	3.886	0.708	35
couple (romantic pair)	6	6.382	1.956	34	7.515	1.598	33	5.471	1.835	34	5.364	1.685	33	6.235	1.086	34	6.353	0.762	34	4.324	1.277	34	4.500	1.558	34	3.029	0.954	34
courage	7	7.206	1.106	34	8.143	1.099	35	7.758	1.303	33	2.400	1.074	35	3.697	1.714	33	5.324	1.567	34	3.794	1.255	34	5.886	1.008	35	4.882	1.255	34
courageous	10	6.588	1.536	34	8.091	0.830	33	7.057	1.620	35	2.914	1.628	35	3.441	1.684	34	5.125	1.781	32	4.800	1.390	35	5.600	1.101	35	4.419	1.476	31
course	6	3.629	1.774	35	5.057	1.120	35	4.647	1.877	34	3.941	1.454	34	3.143	1.624	35	6.061	1.071	33	4.257	1.338	35	4.294	1.446	34	4.457	0.936	35
course (class)	6	4.194	2.070	31	5.469	1.457	32	4.485	2.091	33	4.688	2.007	32	4.226	1.773	31	6.233	1.174	30	5.273	1.238	33	4.419	1.101	31	3.906	0.843	32
course (path)	6	4.294	2.230	34	5.943	1.170	35	5.853	2.060	34	4.364	1.839	33	4.914	1.991	35	4.971	1.485	34	4.886	1.166	35	4.514	1.360	35	4.143	0.639	35
court	5	4.903	1.711	31	4.188	1.379	32	3.484	1.776	31	5.516	0.980	31	5.594	1.195	32	5.387	1.430	31	4.273	1.081	33	5.091	1.055	33	4.871	0.751	31
court (law)	5	3.970	2.222	33	4.088	1.634	34	3.688	2.324	32	5.667	1.363	33	5.606	1.455	33	5.546	1.258	33	4.636	1.322	33	5.471	1.218	34	4.909	1.055	33
court (sport)	5	3.788	2.280	33	5.469	1.172	32	5.636	1.856	33	5.686	1.469	35	5.788	1.249	33	4.882	1.967	34	4.177	1.382	34	4.219	1.634	32	4.886	1.115	35
court (woo)	5	6.100	1.886	30	6.484	1.584	31	5.448	1.610	29	3.767	1.383	30	4.400	1.541	30	3.813	1.991	32	5.793	0.961	29	4.633	0.983	30	3.938	1.600	32
courtship	9	5.257	2.116	35	6.686	1.469	35	5.543	1.537	35	4.118	1.471	34	3.882	1.891	34	3.394	2.187	33	5.853	1.286	34	4.177	1.042	34	3.235	1.415	34
courtyard	9	3.758	2.045	33	5.559	1.090	34	4.939	1.205	33	6.294	0.956	34	6.206	1.132	34	4.667	1.680	30	4.429	1.226	35	4.853	1.556	34	3.677	0.898	34
cover	5	4.226	1.601	31	5.267	0.892	30	4.938	1.802	32	4.406	1.578	32	4.233	1.521	30	5.862	1.196	29	2.867	1.118	30	4.000	0.803	31	3.871	0.491	31
covert	6	4.625	2.132	32	4.455	1.350	33	5.344	2.025	32	2.849	1.351	33	3.294	1.993	34	4.355	1.993	31	6.235	1.165	34	3.750	1.768	32	4.212	1.365	33
cow	3	3.147	1.865	34	5.177	1.339	34	5.029	1.543	34	6.853	0.429	34	6.882	0.403	34	6.375	0.992	32	1.735	0.740	34	4.177	1.723	34	3.412	1.375	34
coward	6	3.807	2.070	31	2.515	1.329	33	3.364	1.888	33	3.188	1.629	32	3.688	1.722	32	4.517	1.674	29	4.219	1.082	32	3.323	1.730	31	4.938	1.116	32
cowardice	9	4.059	2.127	34	2.257	1.024	35	3.118	2.311	34	2.543	1.024	35	3.441	1.648	34	3.600	1.960	35	5.743	1.227	35	3.882	2.026	34	4.343	1.013	35
cowardly	8	4.406	1.748	32	2.455	1.018	33	2.844	1.583	32	2.515	0.957	33	2.636	1.251	33	4.387	1.620	31	4.909	1.264	33	3.156	1.583	32	4.364	0.979	33
cowboy	6	4.853	1.942	34	5.471	1.169	34	5.735	1.441	34	6.177	0.954	34	6.667	0.636	33	5.000	2.030	33	2.677	0.992	34	3.647	1.281	34	6.324	0.865	34
cowboy (reckless)	6	5.667	2.040	33	4.065	1.664	31	5.750	2.151	32	4.344	1.831	32	4.667	1.868	30	3.471	2.033	34	5.177	1.706	34	4.290	1.169	31	5.970	0.834	33
cowboy (wild west)	6	5.364	2.144	33	5.743	1.179	35	5.912	1.821	34	5.618	1.553	34	6.600	0.725	35	5.371	1.692	35	2.943	1.170	35	4.500	1.399	34	6.618	0.543	34
crab	4	4.057	1.756	35	5.029	0.774	35	4.771	1.396	35	6.800	0.466	35	6.606	0.851	33	5.303	1.586	33	2.543	0.805	35	2.206	1.079	34	4.571	0.838	35
crab (cranky person)	4	3.412	2.045	34	2.412	1.061	34	4.618	2.015	34	3.677	1.604	34	4.794	1.623	34	3.343	1.881	35	5.061	1.669	33	4.171	1.363	35	4.294	1.362	34
crab (shellfish)	4	3.242	2.189	33	5.125	1.244	32	5.485	1.417	33	6.576	0.922	33	6.606	0.851	33	5.594	1.852	32	2.667	1.035	33	2.594	1.142	32	4.667	0.876	33
cradle	6	4.143	2.282	35	6.314	1.214	35	4.029	1.920	35	5.971	1.363	35	6.029	1.028	35	4.686	1.909	35	3.029	1.183	35	2.771	1.197	35	2.314	1.141	35
craft	5	4.735	2.200	34	5.970	1.337	33	5.455	1.924	33	4.457	1.574	35	3.914	1.610	35	5.000	1.750	32	3.971	1.483	35	3.824	1.097	34	3.088	1.380	34
craft (skill)	5	4.794	1.952	34	6.765	1.238	34	6.152	1.540	33	4.546	1.578	33	4.031	1.649	32	4.788	1.552	33	4.371	1.475	35	4.576	1.207	33	4.546	1.305	33
craft (vessel)	5	3.515	1.861	33	5.294	0.956	34	5.212	1.409	33	6.057	1.372	35	5.706	1.824	34	3.939	1.969	33	4.600	1.398	35	4.971	1.562	34	5.000	1.128	33
crag	4	4.182	1.969	22	4.773	1.042	22	4.591	1.467	22	5.550	1.465	20	4.571	1.734	21	2.103	1.322	29	5.500	1.530	22	3.476	1.468	21	5.095	1.151	21
cranium	7	4.774	1.698	31	5.533	1.024	30	5.633	1.354	30	6.233	0.955	30	5.065	1.413	31	3.429	1.972	28	6.188	0.882	32	3.452	1.562	31	4.679	0.847	28
crank	5	4.059	2.376	34	3.944	1.246	36	5.235	1.716	34	4.200	1.802	35	3.429	1.841	35	4.029	1.886	34	4.972	1.691	36	3.853	1.286	34	5.286	1.110	35
crank (grouch)	5	4.345	1.935	29	2.690	1.206	29	5.065	1.759	31	3.552	1.610	29	4.000	1.965	29	2.939	1.791	33	5.065	1.684	31	3.833	1.213	30	5.452	1.103	31
crank (winch)	5	3.710	1.726	31	4.344	0.814	32	5.167	1.241	30	5.091	1.564	33	4.700	1.829	30	3.471	2.061	34	5.909	0.933	33	3.613	1.336	31	5.031	1.334	32
crap	4	4.147	2.475	34	2.559	1.333	34	4.618	1.831	34	3.636	1.514	33	4.824	1.806	34	5.758	1.706	33	4.171	1.424	35	3.515	1.579	33	4.939	1.071	33
crash	5	5.152	2.687	33	2.387	1.183	31	3.719	1.972	32	5.452	1.456	31	5.788	1.409	33	5.900	1.399	30	2.727	0.930	33	5.212	1.387	33	4.710	0.887	31
crater	6	4.257	2.129	35	4.000	0.921	33	4.697	1.547	33	6.177	1.248	34	5.771	1.289	35	3.879	1.610	33	4.429	1.202	35	5.061	1.984	33	4.909	0.793	33
crawl	5	3.969	2.069	32	4.618	1.476	34	4.303	1.800	33	4.794	1.491	34	5.500	1.334	34	5.516	1.542	31	1.912	0.887	34	3.000	1.231	33	3.971	0.857	34
crayon	6	4.265	2.146	34	5.727	1.108	33	5.657	1.788	35	6.457	1.155	35	6.571	0.728	35	5.588	1.478	34	1.771	0.636	35	1.686	1.237	35	3.765	0.972	34
crazy	5	6.206	2.125	34	3.059	1.349	34	4.879	2.071	33	2.794	1.106	34	4.412	1.987	34	5.733	1.769	30	3.147	0.974	34	4.912	1.483	34	3.677	1.104	34
cream	5	4.515	2.641	33	5.941	1.027	34	5.219	1.243	32	6.500	0.653	34	6.200	1.190	35	5.606	1.179	33	2.853	1.115	34	2.457	1.104	35	3.091	0.830	33
create	6	5.529	2.104	34	7.273	1.238	33	6.818	1.833	33	2.686	1.600	35	3.303	1.586	33	6.177	1.070	34	3.171	0.941	35	4.758	1.538	33	3.667	1.064	33
creator	7	5.514	2.465	35	6.629	1.605	35	5.714	3.122	35	3.147	2.116	34	3.382	2.000	34	5.455	1.653	33	3.914	1.574	35	5.941	1.494	34	4.743	1.610	35
creature	8	5.133	2.012	30	5.281	1.754	32	5.267	1.315	30	5.394	1.613	33	5.194	1.595	31	5.742	1.626	31	3.594	1.343	32	3.645	1.770	31	4.656	0.988	32
credit	6	4.029	2.093	34	5.941	1.697	34	5.088	1.869	34	3.235	1.646	34	3.029	1.855	34	5.606	1.229	33	5.429	0.935	35	4.314	1.526	35	4.029	0.747	34
credit (money)	6	5.441	2.239	34	6.600	1.642	35	5.485	2.231	33	4.667	1.717	33	4.412	1.784	34	5.515	1.540	33	5.177	1.599	34	4.636	1.389	33	4.546	0.891	33
credit (praise)	6	5.371	2.343	35	7.677	1.585	34	6.059	1.765	34	3.618	1.698	34	3.094	1.588	32	5.000	1.698	34	4.677	1.104	34	4.581	1.071	31	3.559	0.976	34
creek	5	3.906	1.826	32	5.094	1.071	32	4.903	0.928	31	5.938	1.345	32	5.813	1.509	32	4.313	1.861	32	4.500	1.458	32	4.226	1.408	31	4.419	1.009	31
creep	5	5.118	2.349	34	2.118	0.993	34	4.206	1.982	34	3.353	1.570	34	4.088	1.755	34	4.546	1.742	33	4.429	1.498	35	3.629	1.396	35	5.657	1.013	35
crest	5	4.061	1.953	33	5.235	0.730	34	5.375	0.893	32	5.094	1.444	32	5.000	1.479	32	3.906	1.974	32	5.029	1.200	34	3.455	1.416	33	4.424	0.818	33
crevice	7	4.452	2.107	31	4.290	1.275	31	3.933	1.825	30	4.936	1.703	31	5.031	1.649	32	3.903	1.890	31	5.969	1.287	32	3.250	1.768	32	3.939	1.413	33
cricket	7	3.000	1.970	34	5.059	0.684	34	4.618	1.476	34	5.719	1.484	32	6.182	1.167	33	4.688	1.944	32	3.824	1.271	34	3.294	1.654	34	5.529	1.007	34
cricket (insect)	7	2.971	1.917	34	4.571	1.178	35	5.118	1.795	34	6.514	1.025	35	6.600	0.901	35	4.706	1.618	34	3.800	1.238	35	1.879	1.552	33	4.657	0.826	35
cricket (sport)	7	2.794	1.795	34	5.242	1.326	33	5.000	1.414	33	6.412	0.691	34	6.559	0.650	34	5.273	1.746	33	3.735	1.093	34	4.059	1.494	34	5.667	0.974	33
crime	5	5.400	2.357	35	1.941	1.027	34	4.059	2.425	34	4.758	1.596	33	4.879	1.629	33	6.152	1.158	33	3.849	1.234	33	5.515	1.209	33	5.303	1.058	33
criminal	8	5.353	2.287	34	2.029	1.207	35	4.314	2.162	35	5.143	1.457	35	5.265	1.540	34	5.242	1.518	33	3.943	1.120	35	4.943	1.308	35	5.324	0.756	34
crisis	6	6.147	2.366	34	1.800	0.786	35	2.829	1.844	35	3.743	2.019	35	3.912	1.772	34	5.457	1.499	35	5.000	1.069	35	6.059	1.162	34	4.629	1.098	35
crisp	5	5.086	2.089	35	5.853	1.286	34	5.343	1.567	35	5.114	1.635	35	5.686	1.582	35	5.606	1.556	33	2.543	1.179	35	2.882	1.301	34	4.429	1.077	35
crisp (chip)	5	4.406	2.262	32	5.636	1.251	33	5.394	1.301	33	6.531	0.661	32	6.485	1.131	33	6.031	1.845	32	2.636	1.494	33	2.212	1.320	33	4.242	0.889	33
crisp (sharp)	5	5.914	2.089	35	5.882	1.132	34	6.114	1.368	35	4.000	1.882	35	4.514	1.730	35	4.714	1.683	35	4.743	1.250	35	3.257	1.227	35	4.229	1.098	35
critic	6	4.313	2.007	32	2.912	1.442	34	4.909	2.466	33	4.543	1.662	35	3.771	1.725	35	5.152	1.743	33	5.529	1.064	34	4.452	1.388	31	4.486	1.273	35
criticism	9	5.000	2.188	33	2.758	1.478	33	3.156	1.822	32	3.031	1.794	32	2.813	1.446	32	5.546	1.373	33	5.171	1.159	35	4.765	1.436	34	4.152	1.234	33
criticize	9	4.882	2.471	34	2.677	1.230	34	4.882	2.423	34	2.794	1.346	34	3.912	1.721	34	5.636	1.432	33	4.971	0.985	34	4.486	1.360	35	4.200	1.305	35
crocodile	9	5.441	2.603	34	4.028	1.236	36	4.500	2.330	34	6.800	0.466	35	6.849	0.435	33	5.688	2.022	32	2.333	1.130	36	5.111	1.807	36	5.583	0.983	36
crook	5	4.849	2.231	33	2.500	1.090	32	4.219	2.088	32	4.303	1.749	33	4.750	2.208	32	4.313	2.128	32	4.121	1.409	33	4.182	1.486	33	5.091	1.138	33
crook (criminal)	5	5.529	2.145	34	1.912	0.887	34	3.941	1.846	34	5.818	1.445	33	6.121	1.066	33	5.029	2.051	34	3.853	1.309	34	4.394	1.594	33	5.706	0.787	34
crook (stick)	5	2.879	1.409	33	4.714	0.943	35	5.000	1.299	32	5.364	1.573	33	5.267	1.931	30	2.706	1.824	34	4.875	1.728	32	3.265	1.196	34	4.788	0.946	33
crop	4	3.606	1.922	33	5.156	0.755	32	5.182	1.217	33	5.727	1.523	33	5.839	1.439	31	4.875	1.798	32	3.849	0.925	33	3.871	1.475	31	4.485	0.744	33
crops	5	3.625	1.728	32	6.063	1.116	32	5.032	1.909	31	5.933	0.854	30	5.750	1.056	28	4.679	1.627	28	4.219	1.192	32	4.633	1.402	30	4.250	1.153	28
cross	5	3.618	1.591	34	4.294	1.362	34	5.229	1.658	35	5.000	1.663	34	5.343	1.548	35	5.406	1.637	32	2.829	1.028	35	3.441	1.143	34	4.394	0.776	33
cross (an object)	5	3.250	1.714	32	4.576	1.436	33	4.849	1.520	33	5.909	1.357	33	5.794	1.711	34	4.853	1.865	34	3.424	1.102	33	2.939	1.650	33	4.063	1.088	32
cross (annoyed)	5	4.686	2.175	35	2.794	0.900	34	5.543	1.991	35	3.743	1.610	35	4.686	1.753	35	5.771	1.375	35	2.529	1.118	34	4.314	1.389	35	3.714	1.385	35
cross (offend)	5	4.879	2.212	33	2.824	1.042	34	4.546	2.046	33	2.879	0.977	33	2.879	1.493	33	4.529	1.819	34	4.382	1.863	34	4.324	1.049	34	4.750	1.146	32
cross (pass)	5	3.424	1.985	33	4.853	0.944	34	5.559	1.439	34	4.571	1.479	35	4.618	1.645	34	4.794	1.677	34	3.824	1.636	34	3.800	1.009	35	4.588	0.878	34
crossbow	8	4.500	2.047	34	4.273	1.377	33	5.382	1.925	34	6.257	1.051	35	6.235	1.262	34	4.242	1.826	33	4.743	1.155	35	3.514	1.538	35	5.061	1.205	33
crossed	7	3.636	1.592	33	4.147	1.115	34	4.794	1.711	34	3.758	1.793	33	3.647	1.797	34	5.394	1.613	33	3.677	1.470	34	3.706	1.099	34	4.324	0.992	34
crow	4	3.469	2.046	32	4.613	1.698	31	5.290	1.507	31	6.656	0.690	32	6.727	0.617	33	5.800	1.400	30	2.758	1.156	33	2.094	1.100	32	4.656	1.215	32
crowd	5	5.206	1.811	34	4.758	1.538	33	4.177	2.149	34	5.875	0.960	32	6.121	0.879	33	6.192	0.962	26	3.588	0.911	34	5.813	1.158	32	4.273	0.708	33
crown	5	5.333	1.787	33	6.121	1.409	33	5.807	2.191	31	6.345	0.920	29	6.586	0.720	29	5.143	1.457	28	2.500	0.866	32	3.000	1.479	32	3.933	1.711	30
crucifix	8	4.818	2.467	33	3.875	2.073	32	3.188	1.845	32	5.781	1.596	32	6.355	0.825	31	4.300	2.116	30	4.546	1.725	33	3.355	1.637	31	4.929	1.163	28
crucify	7	5.394	2.486	33	2.094	1.508	32	3.697	2.418	33	4.333	1.964	33	4.576	2.031	33	3.900	2.022	30	4.212	1.297	33	5.125	1.317	32	5.161	1.050	31
crude	5	5.303	1.467	33	3.364	1.367	33	5.000	1.323	32	2.576	1.181	33	2.563	1.248	32	4.600	1.381	30	5.419	1.290	31	3.906	1.071	32	5.345	1.026	29
cruel	5	4.029	2.526	34	1.743	1.499	35	4.971	2.467	35	2.706	1.425	34	3.471	1.803	34	5.576	1.326	33	4.143	1.046	35	4.543	1.360	35	4.559	1.063	34
cruise	6	5.063	2.135	32	6.387	1.620	31	5.290	1.669	31	5.281	1.281	32	5.484	1.215	31	4.643	1.757	28	4.375	1.083	32	5.100	1.044	30	3.931	0.740	29
crumb	5	3.303	1.605	33	4.714	1.030	35	5.000	1.768	32	6.030	1.267	33	6.242	0.922	33	5.879	1.094	33	2.735	1.220	34	1.375	0.820	32	3.938	0.864	32
crumble	7	4.323	1.941	31	3.714	1.446	35	4.000	1.775	33	4.324	1.843	34	4.853	1.537	34	4.750	1.732	32	3.853	1.061	34	3.394	1.413	33	3.697	1.087	33
crunch	6	4.875	1.867	32	4.939	1.153	33	5.563	1.144	32	4.303	1.291	33	4.719	1.700	32	5.781	1.473	32	2.906	1.355	32	3.688	1.570	32	4.688	0.846	32
crunchy	7	4.677	2.310	34	5.543	1.130	35	5.382	1.058	34	5.143	1.515	35	4.824	1.706	34	5.588	1.191	34	2.714	0.943	35	3.543	1.662	35	4.571	1.022	35
crush	5	6.094	1.826	32	4.706	1.672	34	4.941	2.196	34	4.500	1.688	30	4.343	1.820	35	5.800	1.327	30	3.886	1.036	35	4.486	1.228	35	3.118	1.529	34
crushed	7	5.125	2.329	32	2.455	1.233	33	3.576	2.336	33	4.188	1.667	32	5.294	1.690	34	5.871	1.289	31	3.324	1.450	34	4.706	1.724	34	4.441	1.193	34
crust	5	3.059	1.893	34	4.906	0.947	32	4.853	1.033	34	5.941	1.187	34	5.824	1.382	34	5.794	1.079	34	2.882	1.105	34	2.576	1.478	33	4.706	1.072	34
crutch	6	3.412	1.927	34	3.629	1.569	35	3.171	1.464	35	5.543	1.401	35	5.543	1.627	35	4.618	1.766	34	4.677	1.277	34	3.441	1.168	34	4.400	1.074	35
cry	3	4.794	2.311	34	2.735	1.290	34	3.576	1.907	33	4.971	1.757	34	5.879	1.387	33	6.441	0.881	34	1.576	0.605	33	3.939	1.938	33	2.794	1.079	34
cry (shout)	3	5.618	1.879	34	3.143	1.199	35	4.857	2.030	35	4.829	1.521	35	4.813	1.810	32	5.788	1.513	33	2.471	1.144	34	4.559	1.943	34	3.061	0.952	33
cry (weep)	3	4.912	2.254	34	2.686	1.389	35	4.257	2.116	35	5.114	1.389	35	6.029	0.910	35	6.147	1.115	34	1.943	0.860	35	4.114	1.669	35	2.677	1.077	34
crying	6	4.912	2.442	34	2.177	1.097	34	2.912	1.483	34	5.257	1.537	35	6.343	1.040	35	6.177	0.984	34	2.029	0.696	35	4.824	1.271	34	2.600	0.932	35
crystal	7	6.371	2.016	35	6.943	1.351	35	5.829	1.159	35	6.114	1.347	35	6.143	1.099	35	4.912	1.755	34	3.943	1.241	35	2.800	1.582	35	2.118	1.132	34
cube	4	2.406	1.730	32	4.879	0.409	33	4.781	1.576	32	6.121	1.387	33	6.455	0.924	33	5.719	1.663	32	3.091	1.026	33	3.364	1.494	33	4.606	0.919	33
cuddle	6	6.629	2.071	35	8.029	1.224	34	4.886	2.447	35	5.486	1.422	35	6.000	0.862	35	6.353	0.967	34	2.057	1.094	35	3.886	1.563	35	1.914	0.967	35
cues	4	3.794	2.055	34	5.088	1.039	34	4.667	1.735	33	3.059	1.235	34	2.800	1.704	35	4.758	1.923	33	5.647	1.303	34	3.242	1.232	33	4.424	1.045	33
cues (prompts)	4	4.515	1.459	33	4.969	1.075	32	4.118	1.367	34	4.161	1.505	31	3.688	1.758	32	4.546	1.499	33	5.735	1.066	34	3.441	1.459	34	3.788	0.879	33
cues (snooker)	4	2.849	1.877	33	5.177	0.617	34	5.424	1.393	33	6.206	1.324	34	6.457	1.024	35	4.629	1.822	35	4.618	1.372	34	2.727	1.562	33	5.559	1.117	34
cuisine	7	5.294	2.163	34	6.486	1.500	35	5.600	1.776	35	5.515	1.480	33	5.556	1.674	36	5.242	2.045	33	5.444	1.461	36	3.588	1.240	34	3.250	1.341	36
cultural	8	5.364	2.057	33	6.152	1.282	33	4.697	1.605	33	3.030	1.547	33	3.606	1.594	33	6.063	0.966	32	5.091	1.357	33	5.697	1.000	33	3.818	0.999	33
culture	7	5.824	1.947	34	6.882	1.255	34	4.903	2.085	31	3.188	1.878	32	3.853	1.478	34	6.281	0.910	32	5.152	1.077	33	6.250	0.829	32	3.059	0.802	34
cunning	7	6.000	1.732	34	4.853	2.225	34	5.939	2.322	33	2.529	1.480	34	3.182	1.623	33	4.576	1.670	33	5.029	1.317	34	4.588	1.004	34	4.333	1.271	33
cunt	4	5.636	2.508	33	2.029	1.807	34	5.063	1.936	32	4.441	2.117	34	4.594	1.950	32	5.156	2.093	32	6.412	0.844	34	4.344	1.779	32	3.788	2.100	33
cup	3	3.886	1.833	35	5.177	0.706	34	5.147	0.944	34	6.500	0.883	34	6.606	0.983	33	6.500	0.829	32	1.657	0.715	35	2.147	1.286	34	3.559	0.945	34
curb	4	3.177	1.671	34	4.677	1.104	34	4.697	1.359	33	5.412	1.734	34	5.242	1.875	33	4.781	1.727	32	3.758	1.538	33	2.765	1.190	34	4.206	0.900	34
cure	4	6.419	1.931	31	8.000	1.118	32	6.000	1.561	32	4.219	1.495	32	2.844	1.787	32	5.556	1.286	27	3.968	1.150	31	5.500	1.414	32	3.852	0.931	27
curious	7	6.452	1.757	31	6.781	1.452	32	6.065	1.848	31	2.250	1.090	32	2.807	1.446	31	5.821	0.928	28	4.219	1.192	32	4.800	1.514	30	3.552	0.813	29
currant	7	3.771	1.958	35	5.257	0.966	35	5.171	1.699	35	5.559	1.518	34	5.500	1.539	34	4.818	1.604	33	4.114	1.635	35	2.743	1.794	35	3.618	1.029	34
currency	8	4.853	2.290	34	5.353	1.512	34	3.844	1.970	32	4.469	1.695	32	4.875	1.269	32	4.964	1.742	28	5.177	1.124	34	4.719	1.807	32	4.455	1.076	33
current	7	4.645	1.493	31	5.219	0.856	32	5.375	1.293	32	3.000	1.414	31	2.970	1.527	33	5.433	1.476	30	4.394	0.952	33	4.419	1.314	31	3.897	0.923	29
curry	5	5.088	2.525	34	5.849	1.635	33	5.242	1.558	33	6.529	0.848	34	6.529	0.882	34	6.250	1.146	32	4.088	1.522	34	2.853	1.167	34	4.606	1.099	33
curse	5	5.667	2.760	33	2.143	1.397	35	3.531	2.385	32	2.829	1.540	35	3.824	1.790	34	4.667	1.933	33	4.000	1.498	33	4.629	1.475	35	4.147	1.417	34
curtain	7	3.323	1.907	31	5.188	0.808	32	4.893	1.080	28	6.606	0.694	33	6.567	0.668	30	5.960	1.311	25	3.063	1.197	32	3.613	1.236	31	3.179	0.889	28
cushion	7	3.677	2.040	34	6.091	1.138	33	4.824	1.543	34	6.200	1.348	35	6.412	0.911	34	5.936	1.243	31	2.429	0.994	35	2.588	1.286	34	2.849	0.989	33
custom	6	4.114	2.188	35	5.600	0.962	35	5.303	2.181	33	2.765	1.554	34	2.857	1.791	35	5.258	1.703	31	4.735	1.267	34	3.853	1.263	34	4.229	0.988	35
cut	3	4.219	2.619	32	2.813	1.184	32	4.500	1.820	32	5.969	0.918	32	6.125	1.083	32	6.133	1.176	30	2.000	0.829	32	3.000	1.770	30	4.250	0.829	32
cut (clip)	3	3.788	1.665	33	4.677	1.077	34	5.229	1.551	35	5.030	1.467	33	4.829	1.765	35	4.686	1.848	35	3.471	1.576	34	2.686	1.304	35	4.206	0.719	34
cut (of meat)	3	4.061	2.242	33	5.400	1.677	35	5.576	1.436	33	5.750	1.414	32	5.853	1.004	34	4.824	1.839	34	4.667	1.428	33	3.030	1.291	33	5.455	0.856	33
cut (share)	3	3.600	2.045	35	5.412	1.375	34	4.576	1.478	33	4.030	1.696	33	3.515	1.844	33	4.588	1.734	34	3.971	1.689	34	3.063	1.029	32	4.000	0.921	33
cut (wound)	3	5.406	2.090	32	2.813	1.210	32	4.226	1.453	31	6.000	1.031	32	6.156	1.277	32	6.387	0.904	31	2.323	1.028	31	3.452	1.411	31	4.667	0.943	33
cute	4	5.343	2.366	35	7.171	1.207	35	5.029	1.630	35	2.941	1.259	34	4.914	1.500	35	6.219	0.960	32	2.771	1.396	35	3.353	1.473	34	2.143	0.798	35
cycle	5	4.452	2.107	31	5.800	1.470	30	5.455	1.519	33	4.733	1.632	30	4.968	1.576	31	5.556	1.165	27	3.125	1.269	32	3.939	1.179	33	4.400	1.083	30
cyclone	7	5.647	2.577	34	3.424	1.415	33	4.061	2.282	33	5.750	1.458	32	5.667	1.491	33	3.781	1.932	32	5.514	1.251	35	5.743	1.480	35	4.147	0.809	34
cymbals	7	5.345	2.353	29	5.467	1.431	30	5.406	1.966	32	5.933	1.548	30	6.125	1.536	32	3.938	2.384	32	4.031	1.591	32	3.767	1.820	30	4.688	1.261	32
cynical	7	4.206	2.139	34	2.735	1.146	34	5.118	2.040	34	2.235	1.395	34	2.406	1.476	32	4.606	1.669	33	6.088	0.853	34	4.455	1.157	33	4.353	1.234	34
Dad	3	4.912	2.863	34	6.849	2.245	33	4.618	2.462	34	6.257	1.556	35	6.400	1.438	35	6.853	0.550	34	1.265	0.441	34	5.147	1.849	34	6.706	0.824	34
daffodil	8	5.529	2.379	34	7.000	1.260	34	5.091	1.798	33	6.765	0.597	34	6.912	0.284	34	5.765	1.307	34	2.706	0.925	34	2.765	1.113	34	2.576	1.016	33
dagger	6	5.471	2.132	34	2.743	1.380	35	4.853	2.510	34	6.441	1.063	34	6.606	0.851	33	4.647	1.780	34	4.324	1.181	34	3.727	1.710	33	5.235	1.214	34
daisy	5	4.394	2.269	33	6.429	1.077	35	4.735	1.379	34	6.600	0.835	35	6.714	0.613	35	5.969	0.918	32	2.314	0.666	35	2.143	1.291	35	2.088	0.951	34
damage	6	4.618	2.170	34	2.147	0.845	34	4.441	1.882	34	4.114	1.430	35	4.914	1.461	35	5.824	1.317	34	3.543	0.996	35	5.412	1.088	34	5.171	0.878	35
damaged	7	4.371	2.099	35	2.314	1.063	35	3.600	2.017	35	4.171	1.612	35	4.657	1.689	35	5.559	1.376	34	4.000	1.394	35	5.000	1.219	35	4.486	1.251	35
Dame	4	4.194	2.468	31	5.594	1.518	32	5.469	1.968	32	5.125	1.516	32	4.969	1.776	32	3.697	2.125	33	4.969	1.551	32	4.548	1.340	31	1.242	0.653	33
damp	4	3.343	2.013	35	3.457	0.805	35	4.486	1.105	35	5.147	1.141	34	4.629	1.311	35	5.471	1.684	34	3.543	1.179	35	3.000	1.260	34	4.114	0.919	35
damsel	6	4.794	2.272	34	4.546	1.689	33	3.743	2.047	35	4.912	1.738	34	5.765	1.139	34	3.853	1.957	34	5.086	1.519	35	3.406	1.518	32	1.735	0.980	34
dance	5	6.424	1.688	33	6.879	1.365	33	5.909	1.848	33	4.807	1.554	31	6.125	0.893	32	6.233	1.174	30	2.546	1.208	33	4.382	1.261	34	2.531	0.935	32
dancer	6	6.500	1.959	34	6.882	1.278	34	6.235	1.880	34	6.412	0.691	34	6.571	0.645	35	5.879	1.472	33	2.294	0.708	34	3.727	1.355	33	2.114	0.820	35
dancing	7	7.229	1.456	35	7.333	1.179	36	6.147	2.185	34	5.371	1.495	35	6.500	0.653	34	6.485	1.019	33	2.371	1.149	35	4.306	1.371	36	2.056	0.848	36
dandruff	8	2.500	1.561	32	2.903	1.399	31	3.758	1.615	33	6.364	1.039	33	6.161	0.987	31	5.000	1.792	33	4.061	1.179	33	2.156	1.460	32	4.469	1.299	32
danger	6	7.147	2.074	34	2.029	1.317	34	3.212	2.114	33	3.324	1.744	34	4.765	1.681	34	6.207	1.030	29	2.559	0.735	34	5.563	1.248	32	5.152	0.857	33
dangerous	9	7.353	1.877	34	2.677	1.470	34	4.563	2.669	32	3.114	1.635	35	4.594	1.618	32	5.879	1.297	33	3.057	1.194	35	5.824	1.014	34	5.500	1.225	32
dangle	6	4.485	1.893	33	4.485	0.892	33	4.406	1.578	32	3.000	1.231	33	3.656	1.632	32	3.606	1.536	33	4.364	1.226	33	3.031	0.984	32	3.966	0.964	29
dapper	6	5.533	2.093	30	6.839	1.439	31	5.871	1.896	31	2.875	1.556	32	4.133	1.543	30	3.357	1.737	28	6.000	1.107	31	3.903	1.201	31	5.607	1.145	28
dare	4	6.242	2.001	33	4.606	1.391	33	5.594	2.075	32	3.406	1.366	32	3.500	1.785	32	5.719	1.352	32	3.364	1.226	33	4.636	1.039	33	4.727	1.188	33
dark	4	4.294	1.963	34	3.714	1.523	35	4.500	1.944	34	4.515	1.925	33	6.086	1.156	35	6.353	0.871	34	1.829	0.878	35	5.229	1.623	35	4.939	0.886	33
darkness	8	5.333	2.318	33	2.647	1.185	34	3.088	1.704	34	4.706	2.080	34	5.912	1.541	34	6.000	1.206	33	2.794	1.023	34	5.588	1.396	34	4.697	1.058	33
darling	7	5.818	1.930	33	7.514	1.251	35	5.147	2.031	34	3.229	1.495	35	3.500	1.719	34	5.750	1.436	32	2.857	1.624	35	4.000	1.309	35	1.943	0.893	35
data	4	2.882	1.827	34	4.824	1.504	34	4.697	1.749	33	5.382	1.329	34	4.382	1.895	34	5.933	1.263	30	5.212	1.273	33	4.441	1.499	34	4.606	1.071	33
date	4	5.559	2.452	34	6.824	1.382	34	5.152	1.909	33	4.382	1.351	34	5.000	1.757	35	6.121	0.977	33	3.735	1.481	34	4.000	1.373	35	2.794	1.231	34
date (calendar)	4	3.394	2.088	33	5.031	0.305	32	4.941	1.608	34	4.971	1.521	35	5.206	1.530	34	6.406	0.964	32	3.118	1.051	34	3.286	1.830	35	3.529	0.882	34
date (fruit)	4	3.657	1.926	35	5.657	1.393	35	5.471	1.613	34	6.029	1.339	34	6.000	1.372	34	4.781	2.027	32	3.647	1.210	34	2.059	1.162	34	3.171	1.108	35
date (romantic)	4	7.156	1.543	32	7.742	0.949	31	5.774	1.773	31	4.406	1.730	32	5.469	1.479	32	6.226	1.069	31	4.061	1.324	33	4.548	1.720	31	2.000	0.921	33
daughter	8	4.143	1.915	35	6.371	1.197	35	4.914	1.730	35	5.941	1.282	34	5.879	1.472	33	6.364	1.010	33	2.486	0.770	35	4.457	1.518	35	1.636	1.068	33
dawn	4	5.900	1.620	30	6.719	1.152	32	5.656	1.290	32	5.031	1.425	32	5.552	1.162	29	4.964	1.636	28	3.719	1.231	32	4.742	1.319	31	3.133	0.884	30
daybreak	8	6.250	1.620	32	6.938	1.116	32	4.968	1.943	31	4.625	1.431	32	5.258	1.586	31	3.630	1.849	27	4.719	1.305	32	4.871	1.314	31	3.367	0.752	30
daylight	8	5.849	2.190	33	7.686	1.190	35	5.606	1.890	33	5.212	1.683	33	6.273	0.708	33	6.438	0.704	32	2.971	1.295	34	5.471	1.266	34	3.061	0.983	33
daze	4	3.743	2.047	35	4.515	1.417	33	4.235	1.816	34	3.353	1.551	34	3.667	1.570	33	4.400	1.625	30	4.758	1.181	33	3.471	1.242	34	3.794	1.324	34
dazzle	6	6.281	2.095	32	7.313	1.130	32	5.774	1.288	31	3.219	1.166	32	4.273	1.746	33	5.355	1.514	31	4.406	1.343	32	5.033	1.354	30	2.606	1.278	33
dead	4	4.571	2.940	35	1.629	1.071	35	2.588	2.031	34	5.588	1.517	34	5.765	1.573	34	6.088	1.197	34	2.629	1.044	35	5.029	1.594	35	4.400	0.932	35
deaf	4	3.344	2.086	32	3.500	1.460	34	2.625	1.536	32	5.091	1.881	33	3.500	1.974	34	5.533	1.522	30	3.229	0.959	35	4.235	1.477	34	4.030	0.388	33
deal	4	4.424	1.875	33	6.000	1.436	33	5.971	1.917	34	3.394	1.650	33	4.030	1.817	33	5.967	1.329	30	3.618	1.415	34	4.188	1.402	32	4.857	1.018	35
deal (bargain)	4	4.794	2.423	34	6.324	1.640	34	5.912	1.772	34	3.559	1.785	34	3.971	1.562	34	5.853	1.191	34	3.882	1.345	34	4.235	1.554	34	4.971	1.424	34
deal (playing cards)	4	4.735	2.119	34	5.677	1.470	34	5.939	2.399	33	5.000	1.500	32	5.429	1.626	35	5.265	1.421	34	4.286	1.364	35	3.212	1.430	33	5.314	0.785	35
deal (with)	4	4.152	1.520	33	5.029	1.317	34	5.909	2.065	33	3.059	1.434	34	2.794	1.728	34	5.758	1.518	33	4.529	1.702	34	4.303	1.058	33	4.177	0.954	34
dear	4	4.829	1.647	35	6.125	1.536	32	5.200	1.546	35	3.030	1.425	33	3.303	1.732	33	5.667	1.363	33	2.788	1.066	33	3.394	1.476	33	2.500	0.968	32
death	5	5.212	2.900	33	1.857	1.641	35	3.853	2.669	34	4.029	2.184	35	4.364	1.997	33	6.324	1.104	34	3.000	1.095	35	6.029	1.363	35	4.600	0.869	35
debacle	7	5.320	2.461	25	2.960	1.456	25	3.875	1.092	24	3.044	1.334	23	2.870	1.676	23	2.914	1.991	35	6.222	1.066	27	4.917	1.077	24	4.346	0.875	26
debt	4	3.343	2.292	35	1.971	1.207	35	2.657	2.164	35	4.343	1.756	35	4.200	1.997	35	5.273	1.847	33	5.171	1.424	35	5.882	1.182	34	4.353	1.054	34
debtor	6	3.133	2.291	30	2.875	1.244	32	3.781	2.027	32	4.742	1.565	31	3.933	1.672	30	2.844	1.679	32	6.387	0.790	31	4.129	1.338	31	5.000	0.803	31
decadent	8	6.967	1.140	30	5.903	2.161	31	6.161	1.953	31	2.464	1.295	28	3.867	1.875	30	3.963	1.753	27	6.033	0.983	30	5.607	1.263	28	3.321	1.465	28
decay	5	3.857	2.520	35	2.677	0.962	34	4.143	1.869	35	4.529	1.753	34	4.971	1.444	35	4.543	1.976	35	5.143	1.312	35	4.029	1.581	34	4.441	0.847	34
deceit	6	4.559	2.861	34	2.457	1.932	35	3.813	2.351	32	2.400	1.398	35	2.371	1.333	35	4.829	1.665	35	6.229	1.044	35	4.471	1.898	34	4.706	1.506	34
deceive	7	4.546	2.231	33	2.161	1.322	31	3.971	2.007	34	3.000	1.586	31	2.636	1.367	33	5.455	1.395	33	5.371	1.416	35	4.970	1.547	33	4.441	1.376	34
decent	6	5.094	1.646	32	6.875	1.386	32	5.875	1.364	32	2.636	1.226	33	2.970	1.566	33	5.654	0.998	26	4.606	1.127	33	4.387	1.127	31	4.156	0.833	32
deception	9	5.030	2.855	33	1.943	0.893	35	4.143	2.789	35	2.235	1.307	34	3.029	1.993	35	4.543	1.857	35	5.559	1.143	34	5.514	1.574	35	4.343	1.286	35
deck	4	3.286	1.750	35	5.229	1.173	35	5.200	1.238	35	6.028	1.118	36	5.697	1.381	33	5.094	2.141	32	3.886	1.347	35	4.086	1.826	35	4.778	0.885	36
deck (cards)	4	4.000	1.923	33	5.290	0.923	31	5.500	1.146	32	6.313	0.950	32	6.152	1.077	33	5.758	1.280	33	3.939	1.391	33	2.455	1.305	33	4.875	0.857	32
deck (ship)	4	3.971	2.065	34	5.206	0.932	34	5.156	1.563	32	6.441	0.694	34	6.485	0.702	33	5.188	1.861	32	3.618	0.971	34	5.636	1.150	33	5.382	0.841	34
declare	7	5.375	1.949	32	5.829	1.404	35	6.294	1.963	34	3.294	1.775	34	2.849	1.672	33	4.969	1.531	32	5.200	1.064	35	4.818	1.029	33	4.647	1.082	34
decompose	9	3.576	2.349	33	2.697	1.193	33	3.849	1.351	33	4.882	1.430	34	4.807	1.674	31	4.688	1.722	32	5.515	1.048	33	3.875	1.341	32	4.706	0.859	34
decorate	8	4.882	2.349	34	6.576	1.016	33	6.171	1.812	35	4.618	1.591	34	4.629	1.822	35	5.771	1.123	35	3.686	1.036	35	4.235	1.307	34	2.548	1.388	31
decoration	10	5.031	1.468	32	6.258	1.269	31	5.250	1.479	32	4.781	1.576	32	5.290	1.275	31	5.286	1.509	28	3.500	1.299	32	3.655	1.346	29	2.786	1.013	28
decorator	9	3.818	1.898	33	5.824	1.124	34	5.118	1.301	34	5.879	0.946	33	5.765	1.165	34	5.531	1.457	32	4.441	1.168	34	3.824	1.445	34	4.485	1.617	33
decree	6	3.387	1.895	31	4.647	1.026	34	5.147	1.611	34	3.710	1.763	31	3.677	1.803	31	3.235	1.783	34	6.121	1.122	33	3.939	1.632	33	4.484	0.875	31
deduct	6	3.471	2.004	34	4.029	1.424	34	4.807	1.424	31	2.912	1.121	34	2.618	1.534	34	4.618	1.831	34	5.618	1.189	34	3.849	1.234	33	4.182	0.968	33
deduction	9	4.706	2.217	34	5.343	1.956	35	6.063	2.030	32	2.794	1.530	34	2.886	1.617	35	4.471	1.631	34	5.697	1.193	33	3.765	1.307	34	4.588	1.032	34
deed	4	4.000	1.842	33	5.364	1.176	33	5.188	1.424	32	3.943	1.548	35	3.294	1.525	34	4.697	1.642	33	4.600	1.458	35	3.500	1.312	34	4.235	0.842	34
deep	4	5.765	2.101	34	5.800	1.527	35	4.588	2.031	34	3.794	1.937	34	4.600	1.989	35	6.273	0.962	33	2.914	1.228	35	5.912	1.314	34	4.091	1.730	33
deer	4	4.344	2.130	32	5.839	1.394	31	5.156	1.439	32	6.667	0.636	33	6.767	0.496	30	5.484	1.663	31	2.818	1.266	33	3.633	1.779	30	2.969	1.311	32
defame	6	3.581	1.737	31	3.355	1.493	31	4.133	1.477	30	2.807	1.533	31	2.333	1.220	30	2.706	1.672	34	6.656	0.537	32	3.936	1.045	31	4.129	0.833	31
defeat	6	3.871	2.406	31	2.529	1.786	34	3.333	2.408	33	3.061	1.229	33	3.849	1.500	33	4.971	1.524	34	4.171	1.230	35	5.029	1.320	35	5.000	1.306	34
defiant	7	5.121	2.319	33	4.636	1.904	33	6.875	1.916	32	2.839	1.167	31	2.941	1.731	34	4.375	1.900	32	5.364	1.298	33	4.906	1.155	32	4.313	1.446	32
define	6	3.688	1.740	32	5.152	0.892	33	5.700	1.038	30	3.063	1.519	32	2.406	1.656	32	5.844	1.253	32	5.129	1.157	31	3.613	1.287	31	3.938	0.998	32
definition	10	3.200	1.849	35	5.412	1.061	34	4.636	1.275	33	3.735	2.005	34	3.514	1.746	35	5.618	1.495	34	4.829	1.082	35	3.647	1.370	34	3.886	0.708	35
deformed	8	4.667	2.292	33	2.303	1.425	33	2.906	1.684	32	4.824	1.886	34	5.353	1.473	34	4.818	1.914	33	5.029	1.276	35	5.152	1.438	33	4.242	0.552	33
defy	4	5.677	2.373	34	3.939	2.088	33	6.688	2.493	32	2.719	1.484	32	2.794	1.891	34	5.563	1.456	32	5.229	1.333	35	5.258	1.163	31	4.600	1.418	35
dejected	8	3.469	1.936	32	2.375	0.992	32	3.710	2.098	31	2.387	1.006	31	2.500	1.392	32	3.303	1.566	33	6.031	1.075	32	3.967	1.472	30	4.063	1.029	32
delay	5	3.206	1.677	34	3.029	1.014	34	3.485	1.438	33	3.400	1.553	35	3.371	1.587	35	5.546	1.281	33	4.800	1.238	35	4.242	1.326	33	3.971	0.941	35
delicious	9	7.394	1.013	33	7.879	1.037	33	5.824	1.271	34	3.265	1.884	34	3.853	2.088	34	6.433	0.804	30	3.412	1.458	34	4.853	1.115	34	2.853	1.088	34
delight	7	7.091	1.485	33	8.059	1.187	34	5.824	1.790	34	3.000	1.690	35	4.212	1.552	33	5.588	1.216	34	4.029	1.124	34	4.667	1.531	33	2.914	1.052	35
delighted	9	6.382	1.572	34	8.057	0.860	35	6.441	1.701	34	3.286	1.385	35	4.171	1.483	35	6.156	1.253	32	4.000	1.095	35	4.939	0.983	33	2.706	1.072	34
delightful	10	7.371	1.267	35	7.882	1.182	34	6.600	1.571	35	2.657	1.241	35	3.849	1.395	33	5.714	1.523	35	4.486	1.251	35	5.294	1.099	34	2.800	1.009	35
delirium	8	5.382	2.438	34	3.455	1.725	33	3.152	2.091	33	2.750	1.581	32	3.242	1.793	33	2.818	1.992	33	6.333	0.974	33	4.909	1.443	33	3.281	1.068	32
delude	6	3.710	2.113	31	3.344	1.406	32	4.031	2.069	32	2.484	1.160	31	2.344	1.449	32	3.688	1.895	32	6.194	0.931	31	4.375	1.023	32	4.000	1.073	33
deluded	7	3.971	2.158	35	2.571	1.202	35	4.171	1.964	35	2.229	1.375	35	2.706	1.466	34	4.314	1.582	35	6.086	0.967	35	4.514	1.204	35	4.057	0.924	35
deluge	6	4.077	2.269	26	4.074	1.464	27	4.393	1.676	28	3.571	1.678	28	3.552	1.812	29	2.576	1.776	33	6.556	0.875	27	4.074	1.698	27	4.308	1.029	26
democracy	9	4.849	2.120	33	6.645	1.876	31	5.219	2.176	32	3.258	1.741	31	3.546	1.955	33	5.382	1.663	34	5.735	1.171	34	5.849	1.019	33	4.677	1.104	34
democratic	10	4.242	2.310	33	6.229	2.085	35	5.455	2.548	33	2.765	1.681	34	3.314	1.968	35	4.839	1.706	31	6.000	1.014	35	5.324	1.408	34	4.844	1.176	32
demolish	8	6.147	2.545	34	2.889	1.969	36	5.200	2.723	35	5.167	1.625	36	5.471	1.649	34	5.387	1.659	31	4.694	1.309	36	5.914	1.131	35	5.944	1.079	36
demon	5	6.061	2.546	33	1.906	1.100	32	4.219	2.595	32	3.758	2.283	33	5.750	1.414	32	5.548	1.499	31	4.212	1.094	33	5.469	1.172	32	5.242	1.156	33
dense	5	3.559	1.752	34	4.242	1.538	33	4.419	1.661	31	3.909	1.764	33	3.727	1.830	33	5.065	1.435	31	5.618	1.058	34	4.182	1.660	33	5.029	0.822	34
dentist	7	4.657	2.390	35	4.500	1.667	34	3.971	1.706	34	6.375	0.927	32	6.424	1.156	33	5.909	1.422	33	3.000	1.121	35	3.971	1.200	34	4.882	1.022	34
depress	7	3.242	2.243	33	2.125	0.960	32	3.406	1.818	32	3.156	1.603	32	3.364	1.685	33	5.313	1.488	32	5.412	0.974	34	4.419	1.602	31	3.936	0.840	31
depressed	9	3.029	2.467	34	1.559	0.881	34	2.546	1.844	33	3.029	1.790	34	3.543	2.047	35	5.971	1.124	34	5.800	1.116	35	5.000	1.572	34	3.486	1.228	35
depression	10	3.794	2.386	34	1.727	0.862	33	2.206	1.605	34	3.059	1.731	34	3.765	1.848	34	6.182	0.936	33	5.735	1.120	34	5.500	1.356	34	3.824	1.200	34
derelict	8	4.313	2.022	32	3.273	1.377	33	4.424	1.724	33	4.484	1.542	31	4.936	1.523	31	4.171	2.007	35	5.625	1.192	32	4.656	1.337	32	4.706	0.787	34
descend	7	3.879	1.719	33	4.152	0.989	33	4.313	1.509	32	3.677	1.344	34	3.941	1.781	34	4.969	1.630	32	5.118	1.132	34	3.636	1.150	33	4.455	0.924	33
descent	7	4.546	1.940	33	4.061	1.229	33	4.594	1.998	32	3.486	1.730	35	4.182	1.604	33	4.242	1.706	33	5.353	1.258	34	4.029	1.159	35	4.412	0.772	34
describe	8	4.177	1.992	34	5.303	1.058	33	5.875	1.166	32	2.853	1.396	34	3.118	1.388	34	6.188	0.950	32	3.647	1.160	34	3.886	1.063	35	3.697	0.717	33
description	11	4.086	2.222	35	5.600	1.047	35	5.546	1.827	33	3.000	1.435	34	2.857	1.710	35	6.088	1.292	34	4.171	0.941	35	4.543	1.480	35	3.743	1.155	35
desert	6	4.968	2.117	31	4.900	1.739	30	4.258	2.228	31	6.125	1.431	32	6.219	1.293	32	5.581	1.432	31	3.515	1.184	33	5.188	2.053	32	4.000	1.031	32
deserve	7	5.303	2.125	33	6.657	1.492	35	6.114	1.282	35	1.912	0.742	34	2.441	1.265	34	5.969	1.212	32	3.943	0.984	35	4.412	1.331	34	3.688	0.882	32
deserving	9	5.219	1.980	32	7.571	1.202	35	6.000	1.888	32	2.788	1.343	33	2.667	1.531	33	5.235	1.373	34	4.333	1.119	33	4.813	1.158	32	3.546	1.208	33
design	6	4.394	2.449	33	6.273	1.399	33	5.853	1.833	34	3.471	1.684	34	4.182	1.714	33	5.567	1.283	30	4.091	1.026	33	4.531	1.323	32	3.294	1.383	34
designer	8	4.900	2.300	30	5.844	1.839	32	5.625	2.342	32	4.581	1.642	31	4.000	1.832	31	5.310	1.441	29	4.970	1.381	33	4.000	1.211	30	2.875	1.317	32
desirable	9	6.909	1.505	33	7.606	1.205	33	6.387	1.659	31	2.807	1.512	31	4.375	1.798	32	5.727	1.562	33	5.394	1.369	33	5.161	1.110	31	2.594	1.497	32
desire	6	7.424	1.436	33	6.938	1.600	32	5.879	2.332	33	2.576	1.615	33	3.031	1.741	32	5.621	1.400	29	5.156	1.176	32	5.375	1.293	32	3.258	1.163	31
desk	4	3.129	1.963	31	4.936	1.014	31	4.807	1.674	31	6.714	0.525	28	6.500	0.906	28	6.571	0.821	28	2.645	0.698	31	3.438	1.273	32	4.241	0.727	29
desks	5	3.161	1.725	31	5.167	0.687	30	4.600	1.332	30	6.567	0.804	30	6.767	0.423	30	6.036	0.981	28	2.969	0.847	32	3.645	1.151	31	4.429	0.776	28
desolate	8	3.941	2.196	34	2.914	1.461	35	3.735	1.820	34	2.824	1.271	34	3.353	1.877	34	3.656	1.761	32	5.914	1.105	35	4.529	1.786	34	4.235	1.238	34
despair	7	4.588	2.830	34	2.030	1.141	33	2.424	1.181	33	3.125	1.933	32	3.706	1.918	34	5.094	1.608	32	5.371	1.071	35	4.853	1.417	34	3.529	0.696	34
desperate	9	5.152	2.687	33	2.029	1.175	34	3.424	2.582	33	2.333	1.491	33	3.471	1.974	34	6.118	1.231	34	4.647	1.234	34	4.667	1.735	33	3.514	1.204	35
desperation	11	4.235	2.579	34	2.029	0.747	34	2.853	1.957	34	2.088	1.121	34	2.941	1.608	34	4.781	1.653	32	5.206	1.231	34	5.235	1.352	34	3.294	1.201	34
despise	7	5.677	2.038	31	1.750	0.750	32	5.129	2.211	31	2.344	0.988	32	3.031	1.705	32	4.677	1.553	31	5.219	1.268	32	5.000	1.033	30	4.393	0.900	28
dessert	7	6.000	2.323	33	7.200	1.879	35	5.242	1.875	33	6.177	1.042	34	6.571	0.645	35	6.147	1.375	34	3.118	1.345	34	3.824	1.806	34	2.771	1.375	35
destination	11	5.000	1.985	34	6.091	1.311	33	5.941	1.552	34	4.000	1.698	34	4.382	1.698	34	5.941	0.998	34	4.647	1.234	34	5.118	1.105	34	4.182	0.968	33
destiny	7	6.143	2.219	35	6.571	1.887	35	4.382	2.485	34	2.000	1.534	34	2.606	1.906	33	5.273	1.675	33	5.303	1.167	33	6.147	1.375	34	2.656	1.290	32
destroy	7	6.031	2.158	32	1.914	1.025	35	6.059	2.485	34	3.943	1.689	35	3.971	1.920	35	5.794	1.430	34	3.800	0.980	35	5.625	1.317	32	5.559	0.976	34
destroyer	9	4.529	2.581	34	2.286	1.446	35	4.657	2.868	35	4.171	1.934	35	4.200	2.095	35	4.400	2.017	35	4.771	1.071	35	5.941	1.349	34	6.029	1.134	35
destruction	11	5.353	2.531	34	2.000	1.474	35	5.147	2.735	34	4.229	1.838	35	5.314	1.469	35	5.088	1.704	34	4.400	1.176	35	6.121	1.008	33	5.882	0.993	34
detach	6	3.375	1.933	32	3.484	1.012	31	5.333	1.735	33	3.788	1.838	33	3.303	1.867	33	4.788	1.887	33	4.969	1.287	32	3.531	1.274	32	4.121	1.037	33
detached	8	3.114	1.982	35	3.375	1.023	32	4.829	1.699	35	3.029	1.715	35	3.343	1.756	35	4.657	1.567	35	5.257	1.104	35	4.029	1.424	35	4.588	0.943	34
detail	6	4.697	2.468	33	6.114	1.166	35	5.618	1.515	34	3.743	1.662	35	3.686	1.635	35	6.059	1.305	34	4.314	1.430	35	2.441	1.557	34	2.794	0.963	34
detailed	8	4.727	2.019	33	6.125	1.269	32	5.294	1.807	34	3.667	1.274	30	3.548	1.623	31	5.875	1.293	32	4.912	1.067	34	4.088	1.788	34	3.882	1.105	34
determination	13	7.235	1.373	34	8.029	0.985	34	7.500	1.595	34	2.242	1.349	33	3.000	1.495	34	5.839	1.273	31	5.059	0.968	34	5.875	0.893	32	4.161	1.370	31
determine	9	5.177	2.135	34	6.286	1.209	35	6.879	1.629	33	2.882	1.323	34	2.914	1.842	35	5.471	1.667	34	4.882	1.231	34	4.758	1.207	33	4.400	0.901	35
determined	10	7.015	1.762	66	7.478	1.250	67	7.692	1.413	65	2.881	1.579	67	3.324	1.810	68	6.295	0.912	61	4.942	1.153	69	5.463	1.201	67	4.303	1.325	66
detest	6	5.097	2.557	31	2.300	1.418	30	5.152	2.245	33	2.394	1.347	33	2.833	1.695	30	4.607	1.566	28	5.258	1.244	31	4.909	1.055	33	4.333	1.054	27
detonate	8	5.818	2.668	33	2.515	1.395	33	5.774	2.324	31	4.742	1.343	31	4.667	1.832	30	4.625	1.635	32	5.515	1.184	33	5.939	1.254	33	5.576	1.074	33
detonation	10	6.121	2.409	33	3.125	1.341	32	4.625	2.329	32	4.606	1.841	33	4.576	1.670	33	4.097	2.006	31	5.594	0.931	32	5.750	1.392	32	5.281	1.125	32
develop	7	5.206	1.997	34	6.794	1.278	34	6.406	1.578	32	2.849	1.417	33	3.212	1.472	33	5.625	1.364	32	4.400	1.020	35	5.000	1.029	34	3.879	1.037	33
development	11	5.161	1.706	31	6.727	1.262	33	5.909	1.422	33	3.667	1.551	33	3.419	1.602	31	6.032	1.000	31	5.152	1.048	33	5.500	1.118	32	4.265	1.146	34
deviant	7	5.147	2.315	34	2.794	1.491	34	5.471	1.989	34	3.235	1.496	34	2.909	1.640	33	4.455	1.794	33	6.371	0.865	35	4.824	1.150	34	4.818	1.359	33
deviation	9	4.576	2.001	33	4.441	1.459	34	4.844	1.770	32	2.849	1.617	33	2.909	1.730	33	4.588	1.647	34	6.353	0.904	34	4.455	1.350	33	4.029	1.014	34
device	6	3.824	2.135	34	5.371	0.796	35	5.486	1.296	35	5.382	1.663	34	5.000	1.799	34	5.912	1.095	34	4.618	1.415	34	3.429	1.316	35	4.618	0.728	34
devil	5	5.906	2.337	32	2.250	1.500	32	4.182	2.540	33	2.968	1.926	31	5.067	1.526	30	4.786	1.800	28	3.313	1.184	32	5.000	1.658	32	5.548	0.945	31
devise	6	4.559	1.897	34	4.677	1.490	34	5.594	1.578	32	3.029	1.505	34	2.939	1.556	33	4.781	1.833	32	5.500	1.118	34	4.182	0.936	33	4.029	1.014	34
devote	6	5.853	2.185	34	7.088	1.463	34	4.765	2.498	34	2.829	1.424	35	3.212	1.409	33	4.719	1.505	32	5.514	1.079	35	5.286	1.343	35	2.697	0.937	33
devoted	7	5.182	2.124	33	7.182	1.359	33	6.177	1.917	34	2.914	1.663	35	3.118	1.549	34	5.323	1.785	31	5.171	1.253	35	4.600	1.553	35	2.633	1.140	30
devotion	8	5.914	2.183	35	7.743	1.480	35	4.829	2.873	35	2.588	1.536	34	3.235	1.535	34	5.719	1.096	32	5.400	1.200	35	5.735	1.093	34	2.629	1.475	35
diabetes	8	4.625	2.058	32	2.333	0.974	33	3.219	1.833	32	4.333	1.804	33	2.546	1.559	33	5.000	1.646	31	5.758	1.156	33	4.303	1.381	33	4.194	0.692	31
diamond	7	6.031	1.912	32	7.188	1.776	32	5.750	1.854	32	6.813	0.464	32	6.697	0.937	33	5.467	1.979	30	3.656	1.360	32	3.387	2.210	31	1.781	0.780	32
diamonds	8	7.177	1.581	34	7.171	1.828	35	6.000	1.493	35	6.765	0.546	34	6.794	0.472	34	5.788	1.409	33	3.824	0.821	34	3.429	2.321	35	1.886	1.008	35
dice	4	4.567	2.108	30	4.968	0.897	31	4.069	1.701	29	6.533	0.670	30	6.414	0.966	29	5.000	1.744	25	3.032	0.933	31	1.750	0.935	32	4.448	0.854	29
dictionary	10	3.121	1.822	33	6.000	1.260	34	5.303	1.930	33	6.394	1.071	33	6.212	1.387	33	5.594	1.618	32	3.765	1.059	34	4.303	1.834	33	4.121	0.807	33
die	3	4.576	3.065	33	2.114	1.703	35	2.939	2.473	33	4.706	2.108	34	4.677	1.727	34	6.212	1.200	33	2.677	1.049	34	5.485	1.877	33	4.514	0.967	35
died	4	5.094	2.720	32	1.758	1.207	33	2.967	2.089	30	5.258	1.866	31	5.121	1.887	33	6.452	0.945	31	2.938	1.368	32	5.323	1.730	31	4.485	0.857	33
diffusion	9	3.529	1.649	34	5.471	1.311	34	4.206	1.491	34	4.000	1.549	35	3.364	1.702	33	4.121	2.027	33	6.314	1.036	35	3.765	1.895	34	3.971	0.941	35
digest	6	3.242	1.457	33	5.143	1.355	35	5.059	1.814	34	4.879	1.472	33	3.686	1.582	35	5.594	1.411	32	4.647	1.326	34	4.029	1.124	34	4.200	0.623	35
digestion	9	3.250	1.561	32	5.939	1.347	33	4.441	1.684	34	5.281	1.328	32	5.029	1.706	34	5.839	1.322	31	5.029	1.175	34	3.781	1.408	32	4.677	0.931	34
digit	5	3.294	2.122	34	5.029	0.514	34	5.382	1.164	34	4.941	1.731	34	4.912	1.669	34	4.839	1.568	31	4.471	1.334	34	2.588	1.517	34	4.765	1.002	34
digit (finger)	5	3.771	2.085	35	5.000	0.633	35	5.086	1.556	35	6.086	1.052	35	5.943	1.620	35	4.382	1.863	34	4.571	1.745	35	2.706	1.486	34	4.171	1.134	35
digit (number)	5	3.212	1.996	33	5.177	0.452	34	5.382	1.456	34	5.765	1.750	34	6.147	1.286	34	6.000	1.188	34	3.912	1.560	34	2.941	1.679	34	4.324	0.716	34
digital	7	4.382	2.183	34	6.143	1.125	35	5.286	1.523	35	5.063	1.435	32	4.546	1.519	33	6.235	0.909	34	4.886	1.389	35	4.273	1.814	33	4.455	0.891	33
digits	6	3.424	1.724	33	4.943	0.674	35	4.882	1.231	34	5.057	1.585	35	4.829	1.594	35	4.382	1.831	34	4.229	1.375	35	2.914	1.381	35	4.286	0.943	35
digits (fingers)	6	4.059	1.781	34	5.229	0.590	35	5.829	1.298	35	6.265	0.980	34	6.559	0.976	34	4.086	1.948	35	4.886	1.430	35	2.559	1.006	34	4.265	1.120	34
digits (numbers)	6	3.829	1.964	35	4.971	1.207	35	5.114	1.410	35	5.600	1.534	35	6.114	1.326	35	5.200	1.704	35	3.857	1.552	35	2.800	1.508	35	4.588	0.911	34
dignified	9	4.667	2.357	33	7.758	0.889	33	7.000	2.188	33	2.818	1.546	33	3.125	1.495	32	5.242	1.415	33	5.697	1.087	33	4.906	1.259	32	3.303	1.623	33
dignity	7	5.114	1.879	35	7.588	1.286	34	6.971	1.483	35	2.229	1.311	35	2.886	1.450	35	5.000	1.586	35	5.571	0.935	35	5.429	1.050	35	3.400	1.357	35
dildo	5	6.000	2.086	34	5.333	1.570	33	5.455	2.271	33	6.600	0.641	35	6.686	0.708	35	5.059	1.765	34	6.829	0.446	35	3.813	1.488	32	3.794	2.285	34
dim	3	2.941	1.765	34	3.727	1.213	33	4.333	1.589	33	3.875	1.269	32	4.344	1.670	32	4.844	1.394	32	3.914	1.402	35	2.697	1.087	33	4.382	1.000	34
dinner	6	5.606	2.014	33	6.714	1.406	35	5.849	1.351	33	6.121	1.037	33	6.314	1.237	35	6.629	0.929	35	1.657	0.630	35	3.677	1.470	34	3.257	1.130	35
dinosaur	8	5.771	2.747	35	5.400	1.247	35	5.412	2.060	34	6.371	1.416	35	6.824	0.452	34	5.576	2.031	33	2.361	0.976	36	6.429	1.337	35	5.917	1.038	36
diploma	7	6.125	2.260	32	7.152	1.654	33	6.563	1.999	32	5.406	1.693	32	5.750	1.346	32	5.273	1.656	33	5.727	0.993	33	4.606	1.594	33	3.909	1.055	33
diplomat	8	3.742	1.849	31	5.710	1.549	31	5.344	1.864	32	4.750	1.601	32	4.323	1.614	31	4.161	1.648	31	5.781	1.053	32	4.500	1.176	30	5.035	0.999	29
dire	4	3.710	2.203	31	2.281	1.205	32	4.212	1.665	33	2.719	1.625	32	2.344	1.314	32	4.606	1.808	33	5.706	1.044	34	4.097	1.467	31	4.500	0.814	34
direct	6	5.088	1.884	34	6.000	1.414	35	6.758	1.843	33	4.029	1.765	35	3.353	1.939	34	5.273	1.441	33	4.294	1.016	34	4.515	1.131	33	4.970	1.114	33
direction	9	4.758	1.478	33	5.849	1.158	33	5.781	1.653	32	3.576	1.652	33	3.781	1.615	32	6.031	1.015	32	3.636	0.915	33	4.484	1.012	31	4.121	0.913	33
dirt	4	3.147	1.849	34	2.971	1.124	34	4.829	1.483	35	5.971	1.098	34	6.029	1.295	34	5.794	1.471	34	2.086	0.996	35	3.235	1.646	34	5.177	1.014	34
dirty	5	4.824	2.107	34	2.971	0.985	34	4.265	1.559	34	4.677	1.693	34	5.438	1.345	32	6.313	0.808	32	2.059	0.639	34	3.912	1.380	34	5.029	1.098	34
disappoint	10	4.000	2.138	35	2.457	1.179	35	3.600	1.553	35	3.086	1.610	35	3.343	1.672	35	6.294	0.892	34	3.677	1.408	34	4.686	1.508	35	4.114	1.190	35
disappointed	12	3.818	2.022	33	2.441	1.168	34	3.485	1.559	33	2.471	0.977	34	3.177	1.806	34	6.182	1.192	33	3.471	1.118	34	4.441	1.333	34	3.909	1.026	33
disaster	8	5.794	3.066	34	1.333	0.765	33	2.727	2.233	33	3.971	1.920	35	5.618	1.189	34	5.677	1.280	31	3.943	1.170	35	6.343	1.170	35	4.618	0.805	34
disband	7	3.469	1.677	32	3.875	1.218	32	4.313	1.356	32	3.281	1.463	32	2.710	1.249	31	3.546	1.860	33	5.636	1.176	33	3.063	1.144	32	4.364	0.915	33
disciple	8	3.714	2.050	35	5.200	1.704	35	3.559	2.291	34	4.057	1.866	35	3.971	2.007	35	5.029	2.107	34	4.114	1.430	35	4.114	1.260	35	4.943	1.264	35
discipline	10	4.563	2.277	32	4.719	2.225	32	4.129	2.587	31	2.844	1.523	32	3.875	1.635	32	5.448	1.328	29	4.424	1.256	33	4.875	1.386	32	4.469	1.414	32
disclose	8	4.219	1.452	32	4.500	1.436	32	4.871	1.540	31	2.500	0.968	32	2.438	1.767	32	3.862	1.479	29	5.903	0.995	31	3.967	1.140	30	3.966	0.765	29
disclosure	10	3.714	2.198	35	4.939	1.254	33	4.941	1.644	34	2.909	1.564	33	2.471	1.500	34	4.147	1.593	34	6.343	1.145	35	4.000	1.372	34	4.086	1.025	35
disco	5	6.303	1.766	33	6.375	1.850	32	5.774	1.539	31	5.152	1.417	33	5.750	1.199	32	4.815	1.634	27	3.970	1.218	33	4.563	1.413	32	3.400	1.114	30
discomfort	10	5.281	2.004	32	2.697	1.243	33	2.909	1.288	33	3.030	1.267	33	3.500	1.581	32	5.483	1.303	29	4.667	1.172	33	4.438	1.368	32	3.400	0.917	30
disconnect	10	3.250	1.871	32	3.500	1.170	34	4.250	1.969	32	4.147	1.517	34	3.212	1.591	33	5.471	1.419	34	4.794	1.278	34	3.594	1.195	32	4.394	1.013	33
discourage	10	3.235	1.832	34	3.118	1.471	34	4.059	2.086	34	2.849	1.282	33	2.667	1.146	33	5.000	1.317	30	5.088	0.853	34	4.242	1.349	33	4.471	1.144	34
discover	8	6.188	2.038	32	7.000	1.118	32	6.839	1.568	31	3.375	1.192	32	4.344	1.707	32	6.125	1.083	32	3.625	1.218	32	5.531	1.250	32	4.303	0.870	33
discovery	9	6.912	1.805	34	7.429	1.271	35	6.559	1.459	34	3.714	1.596	35	4.057	1.689	35	5.424	1.303	33	4.000	1.309	35	5.857	1.397	35	4.559	1.117	34
discrete	8	4.125	1.763	32	5.147	1.286	34	5.121	1.472	33	3.219	1.866	32	3.121	1.552	33	4.939	1.556	33	5.543	1.155	35	3.235	1.415	34	3.697	0.797	33
discretion	10	3.818	1.623	33	5.182	1.566	33	5.182	2.194	33	2.394	1.278	33	2.970	1.930	33	4.968	1.787	31	6.235	1.002	34	3.576	1.670	33	3.576	1.207	33
disdain	7	4.400	2.304	30	2.867	1.384	30	4.667	1.814	30	2.482	1.258	27	2.586	1.498	29	3.656	2.010	32	6.333	0.907	30	3.929	1.132	28	4.300	0.862	30
disease	7	4.059	2.532	34	1.765	0.730	34	3.177	2.332	34	5.059	1.662	34	4.794	1.605	34	5.794	1.207	34	4.029	1.098	34	4.912	2.035	34	4.059	0.906	34
diseased	8	3.882	2.731	34	1.667	0.682	33	3.353	2.519	34	4.400	1.642	35	4.514	2.005	35	4.912	1.884	34	4.735	1.290	34	5.000	1.534	34	4.657	1.013	35
disfigured	10	4.412	2.534	34	2.588	0.911	34	2.970	1.193	33	4.118	1.711	34	5.177	1.823	34	4.667	1.804	33	5.706	1.177	34	4.441	1.265	34	4.576	1.074	33
disgust	7	4.514	2.196	35	2.371	1.071	35	4.853	2.088	34	3.121	1.737	33	4.242	1.596	33	5.531	1.520	32	4.657	1.040	35	4.588	1.240	34	4.091	1.264	33
disgusted	9	4.576	2.640	33	2.029	0.910	35	5.486	2.034	35	2.914	1.339	35	3.743	1.857	35	5.735	1.421	34	4.229	1.244	35	4.914	1.156	35	4.294	0.824	34
disgusting	10	4.000	2.798	35	1.829	0.971	35	4.057	1.413	35	2.743	1.179	35	4.382	1.681	34	6.114	1.090	35	3.029	1.295	34	5.000	1.373	35	4.886	1.090	35
dish	4	3.500	1.893	30	5.194	0.931	31	5.375	0.960	32	6.207	1.214	29	6.065	1.216	31	6.042	1.172	24	2.933	1.365	30	2.767	1.146	30	3.407	0.782	27
disloyal	8	4.543	2.297	35	2.029	1.183	35	3.429	1.932	35	2.657	1.393	35	2.943	1.548	35	4.571	1.729	35	5.294	0.986	34	4.788	1.572	33	4.029	1.082	35
dismiss	7	3.576	1.970	33	3.212	1.409	33	4.344	2.393	32	3.406	1.271	32	3.000	1.620	32	4.900	1.446	30	5.063	1.029	32	3.600	1.497	30	4.214	1.081	28
disparity	9	3.433	2.077	30	3.125	1.218	32	3.667	1.886	30	2.172	1.019	29	2.161	1.526	31	3.438	2.091	32	6.467	0.884	30	4.767	1.202	30	3.655	0.957	29
displeased	10	4.286	2.159	35	2.371	0.865	35	4.543	2.156	35	3.029	1.465	34	3.886	1.582	35	4.886	1.817	35	4.706	1.296	34	4.086	1.105	35	3.686	1.141	35
dispose	7	3.265	1.559	34	3.353	1.160	34	4.824	1.902	34	3.771	1.375	35	3.206	1.694	34	4.765	1.535	34	5.229	1.311	35	3.606	1.413	33	4.529	0.947	34
disposition	11	4.031	1.811	32	4.548	1.042	31	4.529	1.440	34	2.600	1.332	30	2.281	1.505	32	3.645	1.788	31	6.333	1.005	33	4.563	1.248	32	4.281	1.068	32
dissent	7	4.355	2.280	31	3.100	1.044	30	5.161	2.034	31	2.667	1.044	30	2.781	1.691	32	3.400	1.870	35	6.303	0.834	33	4.188	1.424	32	4.484	0.875	31
dissident	9	4.679	2.346	28	3.852	1.671	27	4.846	2.161	26	3.000	1.960	25	2.741	2.029	27	2.656	1.813	32	6.786	0.490	28	4.192	1.494	26	4.720	1.184	25
distant	7	3.500	1.613	34	3.970	1.403	33	3.774	1.496	31	3.147	1.517	34	4.088	1.522	34	6.194	0.965	31	4.424	1.074	33	4.727	1.763	33	4.206	1.106	34
distinction	11	5.147	1.865	34	6.647	1.512	34	6.219	1.745	32	2.912	1.442	34	3.182	1.604	33	4.636	1.534	33	5.486	1.180	35	4.735	1.400	34	4.455	0.856	33
distinguish	11	4.594	1.800	32	5.606	0.776	33	6.000	1.073	33	2.879	1.552	33	2.970	1.660	33	5.515	1.417	33	5.697	1.000	33	3.909	1.083	33	4.206	0.759	34
distract	8	4.143	1.823	35	3.735	1.038	34	4.257	1.730	35	3.177	1.424	34	2.849	1.417	33	5.667	1.428	33	4.029	0.971	35	3.941	1.083	34	4.242	1.207	33
distraction	11	4.588	1.833	34	3.912	1.172	34	3.455	1.157	33	3.030	1.547	33	3.118	1.529	34	6.088	1.172	34	4.677	0.931	34	4.412	1.353	34	4.061	1.179	33
distress	8	5.457	2.430	35	2.286	1.300	35	2.914	1.763	35	3.286	1.596	35	3.943	1.820	35	5.375	1.192	32	4.853	1.375	34	4.971	1.363	35	3.424	1.181	33
distressed	10	4.294	2.295	34	2.647	1.210	34	3.182	1.566	33	2.824	1.150	34	3.618	1.591	34	5.455	1.499	33	5.500	1.243	34	4.765	1.190	34	3.794	1.158	34
disturb	7	5.265	2.343	34	2.849	1.158	33	4.563	2.290	32	2.971	1.404	35	3.529	1.169	34	5.364	1.344	33	3.912	1.147	34	4.429	1.077	35	4.281	0.760	32
disturbed	9	4.353	2.113	34	2.091	0.996	33	3.412	1.784	34	2.886	1.508	35	3.182	1.585	33	4.849	1.794	33	4.588	1.309	34	4.400	1.571	35	4.382	0.841	34
ditch	5	3.469	1.695	32	3.424	1.256	33	4.455	1.578	33	5.125	1.654	32	4.938	1.676	32	4.000	1.535	28	4.125	0.927	32	3.875	1.192	32	4.258	0.841	31
dive	4	5.314	2.148	35	5.600	1.126	35	5.829	1.874	35	4.382	1.591	34	5.118	1.694	34	5.686	1.389	35	3.382	1.112	34	4.171	1.230	35	4.086	1.204	35
diver	5	4.438	1.968	32	5.125	1.083	32	5.433	1.499	30	6.000	1.047	31	6.000	1.061	32	5.300	1.464	30	3.849	1.077	33	3.300	1.345	30	5.031	1.185	32
diverse	7	5.088	1.991	34	7.229	1.333	35	5.286	1.426	35	2.485	1.306	33	3.771	1.929	35	5.412	1.396	34	5.857	0.899	35	5.457	1.421	35	4.000	0.862	35
divert	6	4.394	1.969	33	4.344	1.019	32	4.387	1.580	31	3.742	1.544	31	3.281	1.546	32	4.594	1.598	32	5.485	1.373	33	4.031	1.159	32	4.303	0.834	33
divination	10	3.833	2.075	24	5.556	1.873	27	4.577	1.864	26	2.704	1.559	27	2.360	1.494	25	2.818	1.731	33	6.129	1.211	31	4.667	1.675	24	3.370	1.418	27
divine	6	6.125	1.996	32	7.469	1.541	32	5.419	2.600	31	1.936	1.134	31	2.484	1.644	31	4.367	1.798	30	4.625	1.516	32	5.719	1.463	32	2.931	1.311	29
divorce	7	5.094	2.350	32	2.581	1.498	31	4.344	2.025	32	4.250	1.750	32	3.313	1.722	32	5.333	1.564	27	4.781	1.473	32	5.161	0.919	31	3.733	1.063	30
dizzy	5	4.839	1.885	31	3.516	1.043	31	3.531	1.479	32	3.000	1.392	32	3.875	1.763	32	5.071	1.557	28	3.281	1.463	32	3.323	1.028	31	3.464	0.906	28
docile	6	2.533	1.408	30	5.065	1.105	31	3.621	1.827	29	3.033	1.278	30	3.267	1.459	30	3.933	1.825	30	6.276	0.943	29	3.138	1.224	29	3.074	1.120	27
dock	4	3.514	1.713	35	4.971	0.560	35	4.824	0.746	34	6.235	1.086	34	5.371	1.742	35	4.353	1.747	34	4.486	1.251	35	4.629	1.623	35	4.743	0.840	35
dock (deduct)	4	3.903	2.220	31	3.424	1.436	33	3.656	1.881	32	3.862	1.717	29	2.364	1.432	33	3.697	1.946	33	5.875	1.111	32	3.781	1.408	32	4.529	0.848	34
dock (ship)	4	3.719	2.211	32	5.382	1.237	34	4.636	1.251	33	6.188	1.184	32	6.182	1.359	33	4.813	1.648	32	4.177	1.224	34	5.125	1.850	32	5.371	1.044	35
doctor	6	5.088	1.721	34	6.118	1.795	34	4.353	1.984	34	6.382	0.971	34	6.546	0.700	33	6.455	0.820	33	2.441	0.774	34	4.147	1.417	34	5.118	1.182	34
doctrine	8	4.968	2.469	31	4.871	2.166	31	4.367	2.652	30	3.774	1.754	31	2.839	1.483	31	3.242	1.810	33	6.719	0.624	32	5.484	1.292	31	4.968	0.933	31
document	8	3.250	1.658	32	5.000	0.603	33	5.588	1.263	34	6.059	1.211	34	6.091	1.164	33	6.094	1.465	32	5.118	1.255	34	3.667	1.511	33	4.364	0.643	33
dodgy	5	4.257	1.794	35	2.788	0.977	33	4.121	1.701	33	3.394	1.496	33	3.313	1.895	32	5.333	1.223	33	4.486	1.131	35	3.727	0.897	33	4.758	0.954	33
dog	3	6.147	2.185	34	7.067	1.237	30	6.242	1.793	33	6.833	0.453	30	6.889	0.314	27	6.840	0.463	25	1.735	0.656	34	3.273	1.238	33	4.606	0.983	33
dogma	5	5.192	2.167	26	3.357	1.368	28	2.815	1.541	27	2.107	1.319	28	2.071	1.307	28	2.903	1.784	31	6.536	0.823	28	5.214	1.372	28	4.852	1.044	27
dole	4	3.333	1.764	27	3.107	1.319	28	3.517	1.754	29	3.778	1.286	27	3.250	1.573	28	3.414	1.992	29	6.103	1.125	29	3.071	1.361	28	4.654	0.918	26
doll	4	3.515	1.828	33	5.765	0.877	34	4.618	1.715	34	6.371	0.929	35	6.400	0.932	35	5.441	1.612	34	1.600	0.641	35	2.057	0.893	35	1.677	0.756	34
dollar	6	5.706	1.775	34	5.743	1.461	35	5.057	1.999	35	6.514	0.770	35	6.500	0.814	34	5.543	1.627	35	3.743	1.317	35	3.794	2.069	34	5.171	1.082	35
dolls	5	3.882	1.811	34	5.559	1.376	34	5.686	1.508	35	6.286	1.322	35	6.457	1.078	35	5.000	1.749	34	1.771	0.636	35	2.457	0.996	35	1.914	0.996	35
dolphin	7	5.406	1.998	32	6.531	1.601	32	5.194	1.090	31	6.849	0.435	33	6.818	0.520	33	5.710	1.887	31	2.515	0.783	33	4.871	1.661	31	2.909	1.138	33
dome	4	3.406	1.835	32	5.188	1.310	32	4.807	1.490	31	5.867	1.384	30	6.030	1.141	33	3.643	1.652	28	4.455	1.328	33	4.625	1.833	32	4.233	1.023	30
dominate	8	6.914	1.857	35	3.941	1.878	34	8.371	1.416	35	2.800	1.753	35	3.886	1.669	35	5.324	1.344	34	5.486	1.105	35	5.943	1.040	35	5.657	1.286	35
donkey	6	3.706	2.149	34	5.182	0.968	33	5.343	1.689	35	6.588	0.844	34	6.667	0.841	33	5.281	1.807	32	2.543	1.104	35	4.059	1.282	34	4.857	1.355	35
doom	4	5.688	2.698	32	1.636	0.979	33	2.750	1.871	32	2.182	0.999	33	2.563	1.478	32	4.310	1.783	29	4.375	1.083	32	5.750	1.323	32	4.767	0.989	30
doomed	6	4.906	2.650	32	1.645	1.309	31	2.594	1.918	32	3.032	1.675	31	2.750	1.458	32	4.581	1.582	31	4.727	1.108	33	5.486	1.360	35	4.818	1.192	33
door	4	2.818	1.783	33	5.333	0.974	33	5.156	1.121	32	6.636	0.688	33	6.686	0.919	35	6.743	0.731	35	1.714	0.658	35	3.571	1.695	35	4.265	0.740	34
doorman	7	3.429	1.745	35	4.943	1.194	35	4.529	2.278	34	6.471	0.776	34	6.324	1.049	34	5.114	2.039	35	4.806	1.450	36	3.743	1.360	35	6.444	0.762	36
dope	4	3.903	1.924	31	4.226	1.698	31	4.613	1.559	31	4.188	1.550	32	3.586	1.732	29	3.781	1.996	32	5.875	1.341	32	3.030	1.314	33	4.879	1.200	33
dope (drugs)	4	5.500	2.416	34	2.677	1.429	34	3.618	2.115	34	5.818	1.167	33	5.794	1.278	34	5.000	1.837	32	6.118	0.867	34	3.970	1.566	33	5.382	1.029	34
dope (idiot)	4	3.353	1.696	34	2.543	1.227	35	4.324	1.827	34	3.343	1.413	35	4.061	1.632	33	3.750	2.046	32	5.000	1.568	35	3.559	1.376	34	4.912	0.919	34
dopey	5	3.125	1.949	32	3.576	1.156	33	4.394	1.969	33	2.697	1.291	33	4.000	1.871	32	4.125	1.556	32	3.939	1.496	33	3.677	1.059	31	4.853	1.115	34
dose	4	3.171	1.905	35	4.576	1.045	33	4.182	1.833	33	4.265	1.703	34	3.686	1.817	35	5.324	1.277	34	4.857	1.397	35	2.882	1.605	34	4.147	0.809	34
doubt	5	4.273	1.927	33	2.971	0.985	34	3.382	1.515	34	2.588	1.141	34	2.765	1.395	34	6.029	1.098	34	4.677	1.429	34	4.088	1.358	34	3.794	0.867	34
dough	5	4.121	2.027	33	5.588	0.878	34	5.382	1.534	34	6.118	1.157	34	5.941	1.392	34	5.344	1.383	32	3.147	1.240	34	2.794	1.132	34	3.943	0.826	35
dough (baking)	5	4.706	2.243	34	6.206	1.346	34	5.735	1.804	34	6.471	0.776	34	6.206	1.051	34	5.529	1.649	34	3.118	1.345	34	3.059	1.371	34	2.912	1.222	34
dough (money)	5	5.485	2.311	33	6.314	1.982	35	5.177	2.268	34	5.857	1.376	35	5.758	1.349	33	3.515	2.047	33	5.212	1.148	33	4.229	1.692	35	5.353	0.762	34
dove	4	4.059	2.222	34	6.273	1.420	33	5.147	1.396	34	6.086	1.556	35	6.500	0.738	34	4.875	1.709	32	3.029	1.108	35	2.400	1.200	35	2.647	1.082	34
dove (bird)	4	4.529	2.239	34	6.686	1.526	35	5.824	1.617	34	6.229	1.071	35	6.429	0.871	35	5.941	1.327	34	3.429	1.077	35	2.629	1.173	35	2.143	0.867	35
dove (dive)	4	4.438	2.045	32	4.939	1.013	33	5.625	1.556	32	4.438	1.391	32	5.094	1.508	32	4.433	1.856	30	4.061	1.127	33	3.290	1.197	31	4.219	1.111	32
down	4	3.303	1.784	33	3.941	1.413	34	4.500	1.649	34	3.382	1.815	34	4.229	1.884	35	6.333	1.035	33	1.800	0.709	35	3.057	1.286	35	4.088	0.507	34
down (direction)	4	3.188	1.648	32	4.147	1.240	34	3.936	1.413	31	4.710	1.708	31	4.469	1.837	32	6.559	0.847	34	2.286	1.578	35	3.469	1.639	32	4.636	0.948	33
down (fur)	4	3.000	1.968	31	4.844	1.228	32	4.909	1.334	33	5.936	1.105	31	5.379	1.448	29	3.563	1.870	32	5.250	1.500	32	3.281	1.441	32	3.412	1.417	34
down (sad)	4	3.188	1.845	32	2.750	1.090	32	3.129	1.314	31	2.875	1.083	32	4.849	1.500	33	6.065	1.366	31	3.125	1.431	32	3.968	1.576	31	4.031	0.918	32
drab	4	2.364	1.322	33	3.364	1.251	33	3.938	1.321	32	3.059	1.136	34	3.941	1.552	34	3.618	1.766	34	5.500	1.194	34	3.000	1.000	32	4.177	0.821	34
draft	5	3.727	2.049	33	5.091	1.026	33	4.765	1.554	34	4.531	1.520	32	3.412	1.647	34	5.267	1.548	30	4.559	1.288	34	3.588	1.115	34	4.156	0.712	32
draft (breeze)	5	3.515	1.925	33	4.788	1.665	33	4.424	1.985	33	4.563	1.694	32	4.546	2.031	33	5.909	1.379	33	3.543	1.250	35	2.697	1.267	33	3.576	1.102	33
draft (first version)	5	3.177	1.599	34	5.382	1.029	34	5.618	1.663	34	5.088	1.314	34	4.471	1.576	34	6.121	1.037	33	5.618	1.138	34	3.500	1.144	34	4.147	1.033	34
drag	4	3.794	1.937	34	3.714	1.110	35	3.941	1.970	34	4.206	1.623	34	4.714	1.578	35	5.265	1.313	34	3.794	1.568	34	3.636	1.202	33	4.486	1.156	35
dragon	6	6.781	2.042	32	4.938	1.456	32	5.867	2.432	30	4.839	2.065	31	6.345	1.026	29	5.259	1.624	27	3.063	1.116	32	5.531	1.581	32	5.387	1.068	31
drama	5	5.647	2.140	34	4.471	1.736	34	4.677	1.744	34	4.029	1.465	34	3.735	1.960	34	6.125	0.992	32	4.000	1.163	34	5.265	1.400	34	2.529	1.118	34
draught	7	4.103	2.187	29	3.483	1.355	29	4.276	1.436	29	4.100	1.513	30	3.581	1.828	31	3.778	1.969	27	5.133	1.360	30	3.793	1.808	29	4.360	0.794	25
draw	4	4.697	2.110	33	6.029	1.159	35	6.257	1.317	35	4.971	1.543	34	5.424	1.349	33	6.121	1.008	33	2.171	0.878	35	3.303	1.403	33	3.636	1.123	33
draw (artistic)	4	5.152	2.076	33	6.143	1.125	35	6.029	2.007	35	4.343	1.638	35	5.229	1.605	35	5.879	1.174	33	2.057	0.955	35	4.000	1.171	35	3.206	0.759	34
draw (attract)	4	6.206	1.828	34	6.824	1.294	34	5.971	2.077	35	2.886	1.389	35	3.543	1.713	35	4.875	1.495	32	4.500	1.266	34	4.743	1.104	35	3.343	1.264	35
draw (choose)	4	4.514	1.680	35	5.486	0.841	35	5.235	2.184	34	4.114	1.469	35	3.971	1.647	35	4.546	1.794	33	4.057	1.413	35	3.543	1.401	35	3.971	0.910	35
draw (tie)	4	3.313	1.590	32	4.909	0.621	33	5.333	1.664	33	4.636	1.514	33	4.188	1.927	32	5.063	1.819	32	4.125	1.536	32	3.091	1.190	33	4.485	1.258	33
drawers	7	2.912	1.634	34	5.147	0.354	34	5.114	1.036	35	6.343	1.068	35	6.086	1.025	35	5.853	1.286	34	3.000	0.793	35	3.571	0.965	35	3.571	0.994	35
drawing	7	4.771	2.058	35	6.029	1.295	34	5.265	2.077	34	5.735	1.093	34	5.771	1.456	35	5.735	1.540	34	2.371	1.197	35	3.706	1.201	34	3.324	1.049	34
dread	5	5.548	2.153	31	2.065	0.878	31	3.000	1.390	29	2.500	1.090	32	2.875	1.556	32	4.500	1.680	28	5.063	1.116	32	4.871	1.475	31	4.379	0.848	29
dream	5	6.303	2.195	33	7.406	1.114	32	5.125	2.509	32	2.719	1.841	32	4.059	1.909	34	6.615	0.560	26	2.824	0.706	34	5.500	1.090	32	3.094	1.155	32
dreams	6	6.667	1.385	33	6.849	1.417	33	4.882	1.891	34	2.742	2.032	31	4.161	1.985	31	6.367	0.836	30	2.829	0.971	35	5.667	1.198	33	3.030	1.425	33
dreary	6	2.656	1.383	32	2.657	0.984	35	3.781	1.515	32	2.794	1.158	34	3.800	1.687	35	4.343	1.756	35	4.853	1.240	34	3.441	1.333	34	3.829	0.971	35
dress	5	5.629	2.451	35	6.371	1.311	35	5.879	2.071	33	6.611	0.636	36	6.727	0.565	33	6.710	0.579	31	2.028	0.928	36	3.265	1.267	34	1.472	1.166	36
dress (formal)	5	5.688	1.861	32	6.645	1.404	31	5.625	1.916	32	5.031	1.649	32	5.875	1.409	32	6.125	1.166	32	3.606	1.613	33	3.879	1.200	33	2.375	1.654	32
dress (put on clothes)	5	5.265	1.899	34	6.212	1.122	33	6.813	1.446	32	5.147	1.517	34	5.794	1.183	34	6.647	0.536	34	1.971	0.747	34	3.788	1.225	33	2.588	0.878	34
dress (skirt)	5	5.788	2.085	33	6.000	1.069	35	5.200	1.283	35	6.543	0.840	35	6.781	0.695	32	6.344	1.189	32	2.543	1.338	35	3.206	1.132	34	1.529	0.848	34
dressed	7	4.364	2.012	33	6.273	1.309	33	5.879	1.950	33	4.938	1.478	32	5.606	1.205	33	6.394	0.919	33	2.485	1.048	33	3.281	1.152	32	3.156	0.972	32
dresser	7	4.286	2.172	35	5.500	0.777	34	4.743	1.155	35	5.914	1.228	35	5.559	1.752	34	4.618	1.986	34	4.200	1.410	35	3.343	1.638	35	2.229	0.897	35
drift	5	3.515	1.540	33	4.471	1.194	34	4.706	1.824	34	3.206	1.367	34	3.697	1.507	33	4.667	1.627	33	4.647	1.082	34	3.559	1.168	34	4.412	0.844	34
drifter	7	3.853	1.896	34	4.088	1.039	34	4.576	1.478	33	3.625	1.409	32	4.118	1.567	34	3.824	1.617	34	5.813	0.982	32	3.182	1.217	33	4.829	0.774	35
drifting	8	4.219	1.866	32	4.500	1.243	34	4.030	1.800	33	3.147	1.417	34	4.118	1.409	34	4.909	1.485	33	5.088	1.358	34	4.000	1.372	34	4.091	0.900	33
drill	5	4.441	2.592	34	4.273	1.188	33	5.719	1.956	32	6.314	0.979	35	6.353	0.904	34	4.879	1.591	33	3.471	1.169	34	3.118	1.182	34	5.529	1.091	34
drill (practice)	5	4.324	2.193	34	4.485	1.184	33	3.714	1.814	35	4.286	1.465	35	4.382	1.749	34	4.063	1.999	32	4.882	1.345	34	3.571	1.337	35	5.088	1.011	34
drill (tool)	5	3.629	2.030	35	4.943	1.286	35	6.343	2.203	35	6.515	0.821	33	6.543	0.769	35	5.647	1.570	34	3.529	1.194	34	3.441	1.538	34	6.000	1.014	35
drive	5	4.813	2.364	32	5.774	0.974	31	6.094	2.323	32	4.818	1.660	33	5.250	1.436	32	6.103	1.423	29	2.969	1.425	32	4.000	1.344	31	4.879	1.037	33
drive (car)	5	5.529	2.239	34	5.886	1.282	35	6.514	2.048	35	5.818	1.424	33	6.177	1.224	34	6.438	0.788	32	2.771	1.044	35	4.353	1.234	34	5.029	0.985	34
drive (motivation)	5	6.375	2.058	32	7.600	1.151	35	7.303	1.642	33	2.849	1.540	33	3.030	1.507	33	5.758	1.457	33	5.265	1.267	34	5.242	1.280	33	4.588	1.458	34
drop	4	3.606	2.014	33	3.800	1.238	35	4.515	1.940	33	4.294	1.544	34	4.636	1.806	33	5.839	1.194	31	2.333	1.064	33	3.485	1.351	33	4.364	0.915	33
drop (fall)	4	4.469	2.136	32	3.438	1.088	32	3.967	1.169	30	4.813	1.379	32	5.344	1.670	32	5.750	1.581	32	2.839	1.194	31	4.355	1.427	31	4.125	0.696	32
drop (rain)	4	3.765	2.073	34	5.086	1.481	35	5.030	1.899	33	5.886	1.368	35	6.500	0.777	34	6.121	1.148	33	2.457	0.840	35	1.471	0.882	34	3.088	0.981	34
dropped	7	3.800	2.054	35	3.486	0.906	35	3.618	1.456	34	4.727	1.619	33	4.485	1.480	33	5.750	1.250	32	2.657	1.145	35	3.515	1.329	33	4.250	0.661	32
drought	7	3.688	2.007	32	2.353	1.797	34	3.242	2.132	33	5.188	1.488	32	5.088	1.976	34	5.219	1.615	32	5.206	1.231	34	5.000	1.723	33	4.697	1.114	33
drown	5	4.647	2.622	34	1.853	0.912	34	2.735	1.945	34	4.735	1.578	34	4.912	1.541	34	5.177	1.445	34	3.529	1.091	34	4.441	1.439	34	4.324	1.300	34
drug	4	5.886	2.108	35	4.206	2.324	34	5.314	2.447	35	5.600	1.571	35	5.765	1.285	34	6.452	0.836	31	5.088	1.067	34	4.114	2.067	35	4.765	0.909	34
drugged	7	4.471	2.342	34	2.235	1.059	34	3.088	2.241	34	4.324	1.585	34	4.324	1.810	34	5.000	1.670	33	5.500	1.118	34	4.412	1.331	34	5.091	0.933	33
drum	4	5.419	2.091	31	5.469	1.199	32	6.167	1.368	30	6.655	0.603	29	6.567	0.804	30	5.519	1.596	27	2.563	0.899	32	3.774	1.621	31	5.387	0.790	31
drummer	7	5.457	1.887	35	5.857	1.150	35	6.029	1.502	35	6.000	1.237	34	6.364	1.039	33	5.647	1.453	34	3.657	1.120	35	4.394	1.369	33	5.571	0.965	35
drums	5	6.172	1.840	29	6.061	1.301	33	6.367	1.449	30	6.700	0.640	30	6.724	0.638	29	6.174	1.274	23	2.969	1.104	32	4.281	1.328	32	5.172	0.833	29
drunk	5	5.794	2.097	34	4.800	1.753	35	4.286	2.337	35	4.343	1.585	35	5.857	1.417	35	6.576	0.854	33	5.000	1.242	35	4.657	1.040	35	5.029	1.108	35
dubious	7	4.167	1.790	30	3.290	1.141	31	3.906	1.308	32	2.161	0.954	31	2.742	1.565	31	3.829	1.797	35	5.844	1.302	32	4.032	1.257	31	4.258	0.841	31
duck	4	4.400	1.607	35	5.686	1.090	35	5.086	1.105	35	6.571	0.965	35	6.600	0.962	35	5.543	1.556	35	1.800	1.238	35	2.714	0.973	35	3.971	1.028	35
duck (bird)	4	3.121	2.027	33	5.788	1.008	33	5.031	1.571	32	6.788	0.477	33	6.849	0.359	33	5.719	1.644	32	1.818	0.796	33	2.636	1.226	33	3.697	1.058	33
duck (cricket)	4	2.793	1.730	29	4.815	0.611	27	5.148	1.325	27	4.000	1.805	27	4.000	2.121	28	2.061	1.434	33	6.000	1.217	27	3.333	0.943	30	5.419	1.185	31
duck (crouch)	4	3.941	2.071	34	4.514	1.105	35	4.636	1.997	33	4.486	1.402	35	4.943	1.866	35	4.629	1.868	35	3.353	1.432	34	2.765	0.941	34	4.706	1.125	34
duet	4	4.667	2.040	33	5.735	1.720	34	5.273	1.052	33	4.548	1.542	31	5.125	1.341	32	5.094	1.877	32	4.371	1.123	35	3.485	1.258	33	3.500	0.947	34
duke	4	3.546	2.203	33	5.588	1.331	34	5.250	2.236	32	5.514	1.500	35	5.343	1.492	35	3.765	2.073	34	4.086	1.519	35	4.588	1.700	34	6.486	0.841	35
dull	4	2.057	1.393	35	2.694	1.221	36	4.206	1.875	34	3.139	1.735	36	3.971	1.774	34	6.125	1.139	32	3.833	1.404	36	2.943	1.286	35	4.750	1.010	36
dumb	4	3.546	1.827	33	2.813	1.130	32	3.182	1.424	33	2.969	1.287	32	3.364	1.666	33	5.531	1.639	32	3.061	1.229	33	3.344	1.449	32	4.613	0.868	31
dummy	5	3.206	1.762	34	3.853	1.498	34	4.606	1.669	33	4.849	1.672	33	5.382	1.329	34	5.031	1.759	32	2.677	1.300	34	2.813	1.044	32	4.212	1.066	33
dummy (idiot)	5	3.229	1.838	35	2.143	1.046	35	3.938	1.936	32	3.457	1.441	35	4.788	1.513	33	3.875	1.763	32	3.400	1.438	35	3.303	1.243	33	4.706	1.044	34
dummy (mannequin)	5	3.265	1.559	34	4.697	0.937	33	4.636	2.027	33	6.333	1.064	33	6.485	0.744	33	4.781	1.932	32	3.824	1.150	34	3.129	1.184	31	3.235	1.190	34
dummy (nipple)	5	4.000	2.058	34	5.364	1.010	33	4.343	1.492	35	5.688	1.402	32	5.824	1.706	34	3.771	2.153	35	2.758	1.985	33	2.152	1.209	33	2.559	1.063	34
dump	4	3.618	1.847	34	2.941	1.162	34	4.333	1.787	33	4.412	1.801	34	4.559	1.684	34	5.290	1.590	31	3.765	1.190	34	3.765	1.496	34	4.735	0.980	34
dune	4	4.375	1.709	32	5.097	1.146	31	5.121	1.365	33	5.581	1.737	31	5.355	1.824	31	3.483	1.632	29	4.839	1.394	31	4.300	1.487	30	4.103	1.029	29
dung	4	2.818	2.037	33	3.469	1.250	32	4.486	1.339	35	6.152	1.048	33	5.706	1.637	34	4.485	1.760	33	3.970	1.337	33	2.765	1.477	34	4.758	0.922	33
dungeon	7	5.206	2.483	34	2.441	1.418	34	2.807	1.891	31	6.118	1.231	34	6.118	1.345	34	4.677	2.124	34	3.882	1.430	34	4.471	1.736	34	5.353	0.967	34
durable	7	4.647	2.154	34	7.000	1.163	34	6.576	1.724	33	3.177	1.562	34	3.571	1.479	35	4.765	1.516	34	5.412	1.115	34	4.943	1.241	35	4.794	0.963	34
dusk	4	4.471	2.076	34	5.667	0.974	33	4.765	1.285	34	4.324	1.604	34	5.412	1.216	34	5.125	1.474	32	4.114	0.887	35	3.857	1.624	35	3.818	1.192	33
dust	4	2.714	1.666	35	3.771	1.197	35	4.686	1.982	35	5.677	1.254	34	5.629	1.375	35	6.118	1.078	34	2.914	0.906	35	1.857	1.476	35	3.771	1.197	35
dustbin	7	2.094	1.508	32	4.125	1.654	32	5.194	1.574	31	6.727	0.617	33	6.548	1.131	31	5.167	2.115	30	3.182	1.290	33	2.774	1.337	31	4.656	0.852	32
duster	6	2.719	1.681	32	4.857	0.899	35	5.324	1.604	34	6.424	1.129	33	6.485	0.821	33	5.000	1.805	35	3.657	1.413	35	2.629	1.197	35	3.303	0.969	33
dustpan	7	2.281	1.441	32	4.500	1.289	34	4.750	1.323	32	6.294	1.151	34	6.219	1.268	32	5.118	1.451	34	3.941	1.413	34	2.771	1.244	35	3.758	1.045	33
dusty	5	3.667	1.627	33	3.424	1.102	33	4.438	1.273	32	4.788	1.387	33	5.546	1.258	33	5.484	1.365	31	3.188	0.982	32	2.625	1.244	32	3.767	0.844	30
duty	4	3.824	2.162	34	5.029	1.618	34	4.485	2.363	33	3.059	1.748	34	3.061	1.516	33	5.375	1.596	32	4.394	1.153	33	4.970	1.243	33	4.471	1.500	34
duvet	5	5.258	2.228	31	6.516	1.411	31	5.500	1.432	30	6.714	0.525	28	6.500	0.982	28	5.964	1.547	28	3.600	1.724	30	3.867	1.431	30	3.143	0.742	28
dwarf	5	4.484	1.624	31	4.452	1.291	31	4.452	1.240	31	6.000	1.061	32	5.781	1.243	32	3.926	1.864	27	3.813	0.950	32	2.219	1.082	32	4.567	0.844	30
dwell	5	3.484	1.644	31	4.065	1.343	31	4.323	1.673	31	3.000	1.146	32	2.774	1.698	31	3.387	1.790	31	5.258	0.949	31	3.807	0.895	31	3.786	0.860	28
dye	3	3.594	1.598	32	5.250	0.866	32	5.290	1.300	31	5.677	1.594	31	5.406	1.578	32	5.727	1.441	33	4.485	1.417	33	3.129	1.100	31	3.091	1.055	33
dying	5	5.853	2.415	34	1.909	1.240	33	2.424	1.518	33	3.212	1.701	33	3.909	1.764	33	5.923	1.035	26	3.382	0.908	34	5.152	1.540	33	4.061	0.649	33
dynamite	8	7.594	1.343	32	3.788	1.871	33	5.125	2.288	32	6.433	0.804	30	6.219	0.739	32	4.452	1.965	31	4.394	1.254	33	5.030	1.899	33	5.194	1.203	31
dynasty	7	5.188	2.242	32	4.967	1.741	30	4.667	2.445	33	4.097	1.573	31	3.909	1.730	33	2.849	1.987	33	6.000	1.101	33	5.813	1.530	32	4.742	1.269	31
eager	5	6.656	1.743	32	6.824	1.339	34	6.647	1.348	34	3.625	1.746	32	3.571	1.887	35	5.697	1.141	33	4.429	1.271	35	4.697	1.243	33	3.531	1.060	32
eagle	5	5.912	2.120	34	5.971	1.823	34	5.529	2.428	34	6.719	0.624	32	6.839	0.368	31	5.636	1.789	33	2.912	1.147	34	4.781	1.430	32	5.576	1.074	33
ear	3	3.471	1.898	34	5.353	0.800	34	5.118	1.231	34	6.853	0.354	34	6.853	0.429	34	6.697	0.521	33	1.765	0.941	34	2.059	0.938	34	3.912	0.887	34
earn	4	5.914	1.857	35	7.177	1.200	34	6.265	2.174	34	4.514	1.500	35	3.600	1.808	35	6.088	1.095	34	4.500	1.194	34	4.758	1.349	33	4.886	1.389	35
earphones	9	3.970	2.007	33	5.765	1.113	34	5.588	1.375	34	6.853	0.354	34	6.794	0.404	34	6.656	0.734	32	4.303	1.527	33	2.265	1.441	34	4.212	0.640	33
earth	5	4.765	2.184	34	6.229	1.354	35	4.706	1.791	34	6.636	0.846	33	6.667	0.636	33	6.206	1.106	34	2.677	0.865	34	5.939	1.632	33	3.500	1.007	34
earthquake	10	6.118	2.311	34	2.171	0.971	35	4.029	2.741	35	6.114	1.115	35	6.114	1.063	35	5.147	1.438	34	3.829	1.230	35	6.382	1.138	34	4.667	0.974	33
ease	4	4.314	2.108	35	6.914	1.273	35	6.143	1.838	35	2.829	1.424	35	3.529	1.786	34	5.059	1.679	34	4.057	1.194	35	3.882	0.993	34	3.286	0.913	35
easy	4	4.914	2.020	35	6.800	1.260	35	6.371	2.044	35	3.143	1.570	35	3.257	1.592	35	6.000	1.275	32	2.059	0.765	34	3.559	1.310	34	3.400	0.901	35
easygoing	9	4.563	2.135	32	7.576	1.102	33	5.667	2.070	33	2.879	1.273	33	3.546	1.742	33	5.781	1.243	32	4.879	1.249	33	3.939	1.476	33	3.818	1.381	33
eat	3	5.886	2.352	35	6.529	1.218	34	5.667	1.700	33	5.800	1.116	35	5.647	1.661	34	6.706	0.787	34	1.600	0.764	35	3.714	1.465	35	4.000	0.676	35
eatery	6	4.273	2.313	33	5.818	1.192	33	4.968	1.448	31	5.265	1.651	34	4.424	1.907	33	3.606	2.256	33	6.265	1.009	34	4.576	1.457	33	3.912	1.222	34
eccentric	9	6.500	2.096	28	6.125	1.883	32	6.516	1.663	31	2.594	1.558	32	3.633	1.923	30	5.032	1.750	31	5.710	1.083	31	5.033	1.080	30	4.419	1.264	31
economic	8	3.515	2.311	33	4.581	1.774	31	3.300	1.865	30	2.469	1.414	32	2.303	1.314	33	5.414	1.352	29	5.909	1.083	33	5.281	1.484	32	4.690	1.117	29
economy	7	4.455	1.827	33	3.939	1.613	33	3.156	1.986	32	3.000	1.688	33	2.121	1.320	33	5.645	1.493	31	5.879	1.008	33	6.156	0.905	32	4.903	0.640	31
ecstasy	7	6.971	2.216	34	7.152	2.002	33	5.382	1.941	34	4.031	1.960	32	4.353	2.168	34	4.853	1.896	34	6.353	0.936	34	4.735	2.019	34	4.182	1.403	33
ecstatic	8	7.697	1.566	33	8.412	0.844	34	7.000	1.782	34	2.794	1.568	34	4.857	1.743	35	5.441	1.288	34	5.500	0.738	34	5.765	1.139	34	3.727	1.377	33
edge	4	5.412	2.157	34	4.914	1.381	35	5.177	1.855	34	5.171	1.797	35	5.265	1.884	34	6.032	1.257	31	3.083	1.278	36	3.943	1.603	35	4.583	1.064	36
edifice	7	3.900	1.947	20	4.941	0.873	17	5.056	1.353	18	4.222	1.548	18	4.059	1.731	17	1.938	1.619	32	6.625	0.696	24	4.556	1.343	18	4.125	0.927	16
edit	4	3.706	1.758	34	4.971	0.785	34	5.941	1.349	34	3.853	1.611	34	3.242	1.615	33	5.967	0.948	30	4.912	1.314	34	2.970	1.087	33	4.152	0.892	33
edition	7	3.943	1.492	35	5.229	0.929	35	5.226	0.906	31	3.758	1.670	33	3.212	1.996	33	4.625	1.431	32	5.057	1.218	35	3.765	1.165	34	4.000	0.804	34
editor	6	4.031	1.794	32	5.129	1.039	31	5.849	1.940	33	5.636	1.176	33	4.906	1.400	32	5.161	1.526	31	5.324	1.156	34	3.667	1.271	33	4.485	1.019	33
educate	7	5.200	2.149	35	7.441	1.499	34	5.912	2.228	34	3.735	1.651	34	3.714	1.683	35	5.971	0.985	34	3.943	1.393	35	5.677	0.794	34	3.515	1.184	33
education	9	5.182	1.930	33	7.353	1.160	34	5.636	2.240	33	4.313	1.828	32	4.765	1.664	34	6.688	0.527	32	3.794	1.051	34	5.471	1.118	34	3.758	1.156	33
eel	3	3.559	1.943	34	4.765	1.307	34	4.882	1.430	34	6.576	0.698	33	6.364	1.150	33	4.818	1.914	33	3.235	0.941	34	2.735	1.379	34	4.529	0.813	34
eerie	5	5.559	2.329	34	2.971	1.361	34	3.818	1.546	33	2.813	1.467	32	3.903	1.748	31	4.606	1.922	33	5.265	1.421	34	4.206	1.132	34	4.394	1.071	33
efficient	9	5.088	1.869	34	7.794	1.183	34	6.882	1.491	34	2.735	1.400	34	3.229	1.774	35	5.419	1.040	31	5.500	1.243	34	4.735	1.313	34	3.677	1.181	34
effort	6	5.121	1.855	33	5.879	2.027	33	5.353	2.042	34	3.343	1.473	35	3.353	1.532	34	6.167	0.860	30	3.529	1.064	34	4.765	1.190	34	3.636	1.068	33
egg	3	3.371	1.658	35	5.457	1.051	35	5.441	1.769	34	6.412	0.911	34	6.647	0.871	34	6.303	1.314	33	1.886	0.666	35	2.029	1.150	34	3.559	1.265	34
ego	3	4.313	2.128	32	3.031	1.610	32	6.516	2.046	31	2.455	1.373	33	3.258	1.883	31	5.065	1.722	31	5.719	1.205	32	5.742	1.319	31	6.000	1.295	31
elaborate	9	4.788	1.935	33	5.914	1.228	35	6.088	1.269	34	2.469	1.224	32	2.771	1.640	35	5.257	1.610	35	6.200	0.821	35	4.971	1.276	35	3.412	1.088	34
elated	6	6.500	2.062	32	7.938	1.435	32	6.188	1.629	32	3.219	1.596	32	4.300	1.656	30	3.903	1.890	31	6.097	1.118	31	5.156	1.326	32	3.355	0.969	31
elation	7	6.515	2.500	33	7.939	1.301	33	6.387	1.538	31	2.733	1.263	30	3.936	1.544	31	4.059	1.626	34	6.152	0.989	33	5.097	1.376	31	3.290	1.223	31
elbow	5	3.677	1.574	31	5.065	0.435	31	5.484	1.103	31	6.750	0.500	32	6.357	0.972	28	6.000	1.388	27	2.276	0.738	29	2.781	1.218	32	4.065	0.716	31
elder	5	3.724	1.720	29	5.645	1.259	31	5.281	1.841	32	4.387	1.600	31	4.750	1.225	32	4.793	1.710	29	4.344	1.215	32	4.516	1.074	31	4.645	0.698	31
eldest	6	4.387	1.912	31	6.094	1.284	32	6.355	2.193	31	3.688	1.530	32	3.897	1.470	29	5.069	1.507	29	3.594	1.142	32	4.750	1.299	32	4.633	0.912	30
electric	8	6.500	1.639	32	6.088	1.337	34	5.647	1.730	34	4.394	1.556	33	4.182	1.604	33	6.125	1.053	24	3.765	1.002	34	4.500	1.601	32	4.719	1.007	32
electrician	11	3.313	1.810	32	5.000	0.968	32	4.807	1.176	31	6.387	0.973	31	6.091	1.083	33	6.281	1.007	32	4.469	1.392	32	4.194	1.229	31	5.788	0.913	33
electricity	11	5.849	2.120	33	6.086	1.251	35	5.686	1.785	35	5.353	1.281	34	4.514	1.873	35	6.394	0.814	33	3.657	1.194	35	4.914	1.888	35	4.600	1.101	35
electronic	10	4.939	2.044	33	6.029	1.317	34	5.971	1.505	34	5.097	1.593	31	4.818	1.731	33	6.129	1.238	31	4.114	1.063	35	4.559	1.785	34	5.182	0.936	33
elegant	7	6.212	1.838	33	7.788	1.008	33	6.343	1.788	35	2.531	1.392	32	5.094	1.684	32	5.879	1.343	33	4.824	1.317	34	4.516	1.292	31	1.588	0.732	34
elephant	8	4.864	2.201	66	5.938	1.310	64	5.364	1.592	66	6.891	0.312	64	6.857	0.467	63	5.900	1.446	60	2.224	0.825	67	5.692	1.771	65	4.516	1.262	64
elevator	8	4.000	1.910	34	5.571	1.695	35	4.406	1.982	32	6.286	1.631	35	6.543	1.024	35	5.500	1.702	34	4.057	1.308	35	4.588	1.784	34	4.371	1.149	35
elf	3	4.647	2.248	34	6.091	1.357	33	5.061	1.455	33	4.818	1.850	33	6.235	1.456	34	5.063	1.767	32	2.353	0.997	34	2.265	1.357	34	4.182	1.424	33
elite	5	5.941	1.955	34	6.457	2.047	35	6.600	2.577	35	3.706	1.918	34	3.563	1.694	32	5.094	1.665	32	5.514	1.105	35	4.606	2.014	33	4.242	1.558	33
elitist	7	5.031	2.023	32	3.588	1.957	34	5.152	2.883	33	3.429	1.712	35	2.943	1.804	35	3.618	2.072	34	6.382	1.189	34	4.824	1.636	34	4.457	1.360	35
elk	3	3.867	2.012	30	5.333	0.943	27	4.897	1.062	29	6.690	0.700	29	6.138	1.383	29	2.714	1.830	35	4.931	1.507	29	4.464	1.861	28	4.533	0.921	30
elm	3	3.882	1.567	34	5.794	1.106	34	5.061	1.324	33	6.000	1.537	33	5.588	1.517	34	3.559	1.718	34	4.941	1.162	34	4.788	1.871	33	3.182	1.217	33
elude	5	4.323	2.070	31	4.375	1.452	32	5.469	1.984	32	2.452	1.103	31	1.938	0.998	32	3.788	1.805	33	6.000	1.173	32	3.970	1.403	33	3.606	1.013	33
emancipation	12	5.655	2.323	29	5.035	2.125	29	5.483	2.527	29	3.111	1.663	27	2.357	1.563	28	2.629	1.758	35	6.677	0.736	31	5.464	1.592	28	3.667	1.445	30
embarrass	9	4.559	2.523	34	2.353	0.997	34	2.758	1.577	33	2.706	1.273	34	3.853	1.833	34	5.849	1.077	33	3.771	1.221	35	4.765	1.592	34	3.914	1.402	35
embarrassment	13	4.849	2.607	33	2.258	1.077	31	2.882	1.728	34	3.065	1.722	31	4.094	1.826	32	6.030	1.114	33	4.000	0.908	34	5.514	1.273	35	3.441	1.117	34
embezzle	8	4.967	2.183	30	2.548	1.316	31	5.103	2.139	29	2.939	1.575	33	3.031	1.794	32	2.714	1.936	35	6.618	0.543	34	4.645	1.617	31	4.548	1.364	31
embrace	7	6.636	1.872	33	7.943	1.145	35	5.824	2.007	34	4.735	1.915	34	5.400	1.760	35	5.647	1.696	34	5.278	1.557	36	5.177	1.097	34	2.167	1.014	36
emerald	7	5.767	1.542	30	6.273	1.213	33	5.313	1.310	32	5.900	1.535	30	6.161	0.883	31	4.593	1.705	27	4.121	1.174	33	3.031	1.510	32	2.964	0.944	28
emergency	9	6.576	2.617	33	1.969	0.883	32	3.424	2.161	33	4.061	1.575	33	4.656	1.813	32	6.241	0.934	29	3.030	0.797	33	6.121	0.879	33	4.469	1.274	32
emotion	7	5.969	1.630	32	6.152	1.725	33	4.813	2.171	32	2.625	1.746	32	3.188	1.740	32	6.321	0.847	28	4.032	1.282	31	5.094	1.284	32	2.625	0.992	32
emotional	9	6.364	1.839	33	4.788	1.966	33	4.156	2.195	32	2.515	1.104	33	3.563	1.676	32	6.000	1.035	28	4.636	1.410	33	4.839	1.298	31	2.290	0.811	31
empathy	7	5.382	2.262	34	7.265	1.313	34	6.147	1.751	34	2.303	1.167	33	3.212	1.771	33	5.833	1.267	30	5.677	1.156	34	4.636	1.494	33	2.485	1.048	33
emphasis	8	5.849	2.062	33	6.177	1.361	34	6.091	1.545	33	2.853	1.957	34	2.941	1.626	34	5.273	1.619	33	5.400	1.101	35	5.394	1.391	33	3.618	1.213	34
emphasize	9	5.882	1.728	34	6.333	1.247	33	6.219	1.709	32	3.061	1.774	33	2.844	1.787	32	5.750	1.061	32	5.412	0.974	34	5.419	0.976	31	3.688	1.074	32
empire	6	5.943	1.956	35	5.343	1.866	35	5.743	2.951	35	4.588	1.682	34	4.371	1.822	35	4.424	1.859	33	4.857	1.291	35	6.412	1.240	34	5.735	0.851	34
employ	6	4.485	1.940	33	5.912	1.634	34	4.706	2.163	34	3.794	1.389	34	3.030	1.291	33	5.606	1.556	33	5.576	1.232	33	4.177	1.317	34	4.849	0.783	33
employee	8	3.647	2.071	34	5.971	1.320	35	3.706	1.933	34	5.600	1.269	35	5.571	1.316	35	6.206	0.994	34	5.200	1.260	35	3.486	1.381	35	4.200	0.855	35
employer	8	3.677	1.890	34	4.677	1.548	34	3.294	2.492	34	6.088	1.067	34	5.088	1.616	34	5.839	1.298	31	5.353	1.234	34	4.794	1.183	34	4.970	1.114	33
employment	10	4.853	2.303	34	7.143	1.515	35	4.529	2.464	34	4.457	1.627	35	4.424	1.741	33	5.686	1.214	35	5.324	1.104	34	5.382	1.189	34	4.824	0.890	34
emporium	8	4.531	2.562	32	5.969	1.425	32	5.576	1.415	33	5.031	1.380	32	4.800	1.681	30	3.177	2.007	34	6.029	1.043	34	4.871	1.641	31	4.030	1.114	33
empty	5	3.097	1.510	31	2.969	1.212	32	3.438	1.784	32	2.500	1.392	32	3.813	1.895	32	6.269	0.983	26	2.781	1.023	32	3.469	2.061	32	3.964	0.680	28
enact	5	3.771	1.958	35	5.161	1.019	31	5.686	2.214	35	3.000	1.436	32	2.656	1.813	32	3.971	1.723	34	5.818	1.217	33	3.688	1.102	32	4.333	0.943	33
encore	6	5.719	2.348	32	6.625	1.053	32	6.241	1.654	29	3.719	1.484	32	4.156	1.822	32	4.581	1.845	31	5.424	1.207	33	4.871	1.289	31	4.061	1.153	33
encyclopedia	12	4.242	2.375	33	6.118	1.278	34	5.121	1.365	33	6.571	0.688	35	6.177	1.339	34	5.400	1.335	35	4.600	1.247	35	5.235	1.610	34	3.857	0.833	35
end	3	4.438	2.344	32	3.212	1.771	33	4.061	2.173	33	3.029	1.823	34	3.094	1.926	32	6.364	0.979	33	2.171	1.055	35	4.727	1.728	33	4.441	1.063	34
ending	6	3.647	2.261	34	3.382	1.645	34	4.364	2.129	33	3.618	2.087	34	3.029	1.871	34	5.758	1.371	33	2.824	1.175	34	4.438	1.248	32	3.743	0.905	35
endless	7	4.063	2.106	32	4.727	1.780	33	3.839	1.706	31	2.656	1.471	32	3.000	1.820	32	5.625	1.556	32	4.094	1.128	32	6.516	0.875	31	4.000	0.901	32
endure	6	4.059	2.014	34	4.600	2.003	35	4.765	2.289	34	3.206	1.367	34	3.412	1.437	34	4.853	1.611	34	5.486	1.204	35	4.771	1.333	35	3.970	1.446	33
engage	6	5.788	1.629	33	6.314	0.979	35	5.706	1.506	34	3.419	1.339	31	3.091	1.621	33	4.970	1.547	33	4.882	1.078	34	4.343	1.218	35	3.333	1.064	33
engaged	7	5.909	2.379	33	6.588	1.458	34	5.576	2.001	33	3.879	1.887	33	4.914	1.826	35	5.733	1.569	30	4.500	1.419	34	5.000	1.000	32	2.824	0.954	34
engagement	10	6.387	1.844	31	7.094	1.528	32	5.250	1.768	32	4.313	1.667	32	4.063	1.676	32	5.172	1.464	29	4.875	1.111	32	5.094	1.182	32	2.867	0.846	30
engaging	8	6.412	1.700	34	7.235	0.972	34	6.177	1.599	34	2.324	1.206	34	2.849	1.373	33	5.250	1.436	32	5.485	1.158	33	4.853	1.088	34	3.235	1.415	34
engine	6	4.294	2.358	34	5.882	1.207	34	5.882	2.139	34	6.371	0.929	35	6.200	1.214	35	5.750	1.458	32	3.364	1.176	33	4.588	1.478	34	5.886	0.747	35
engineer	8	3.844	1.986	32	6.091	1.083	33	5.677	1.567	34	6.265	1.093	34	6.118	1.132	34	5.941	1.136	34	4.853	1.396	34	4.394	1.324	33	5.727	0.897	33
enhance	7	5.971	1.844	35	7.000	1.213	34	5.914	1.645	35	3.091	1.505	33	3.281	1.505	32	5.125	1.053	32	5.588	1.004	34	5.212	1.225	33	3.882	0.963	34
enjoy	5	6.219	1.916	32	7.500	1.036	34	6.059	1.552	34	3.265	1.559	34	3.886	1.508	35	6.032	1.402	31	2.829	0.910	35	4.486	1.079	35	3.514	0.841	35
enjoyment	9	7.471	1.419	34	8.177	0.890	34	6.882	1.623	34	2.971	1.562	34	4.394	1.476	33	6.273	0.962	33	3.943	1.194	35	5.500	0.883	34	3.571	1.202	35
enquire	7	4.714	1.845	35	5.486	1.105	35	5.429	1.777	35	3.400	1.477	35	3.200	1.410	35	4.839	1.833	31	5.629	1.123	35	4.057	0.924	35	3.800	1.009	35
enquiry	7	3.879	2.345	33	5.250	1.436	32	5.091	1.764	33	3.364	1.573	33	2.875	1.409	32	5.000	1.459	31	5.500	1.118	32	3.323	1.329	31	3.606	1.099	33
enraged	7	6.686	1.968	35	2.171	1.298	35	5.686	2.364	35	3.143	1.676	35	4.371	1.709	35	4.371	1.742	35	5.514	1.204	35	5.543	0.966	35	5.171	1.207	35
ensure	6	3.765	1.941	34	6.114	1.282	35	6.029	1.859	35	2.457	1.024	35	2.543	1.826	35	5.250	1.479	32	5.677	1.277	34	4.294	0.956	34	3.794	1.231	34
entail	6	4.125	1.883	32	4.906	0.843	32	5.233	1.055	30	2.897	1.494	29	2.290	1.463	31	3.879	1.805	33	6.061	1.254	33	3.971	1.272	34	4.032	0.647	31
enter	5	4.794	2.483	34	5.857	1.125	35	6.364	1.554	33	4.114	1.737	35	4.629	1.838	35	6.000	1.138	34	3.057	1.094	35	3.943	1.068	35	4.118	0.718	34
enterprise	10	4.559	2.303	34	6.083	1.516	36	6.457	1.627	35	4.000	1.757	35	2.944	1.666	36	4.485	2.002	33	5.714	1.255	35	5.588	1.061	34	4.861	1.251	36
enthral	7	6.630	1.808	27	6.071	1.870	28	5.852	1.995	27	2.630	1.222	27	3.148	1.919	27	3.469	2.061	32	6.333	1.075	30	4.778	1.595	27	3.792	1.040	24
enthusiasm	10	6.912	1.652	34	8.000	0.970	34	7.094	1.588	32	2.818	1.766	33	4.177	1.963	34	6.323	0.642	31	4.735	1.009	34	5.515	1.104	33	3.182	0.869	33
enthusiastic	12	7.882	1.051	34	8.314	0.785	35	6.938	1.853	32	3.324	1.761	34	4.636	1.806	33	6.000	1.206	33	4.829	1.082	35	5.441	1.217	34	3.206	1.207	34
entitle	7	4.364	2.057	33	5.387	1.098	31	6.194	1.712	31	2.909	1.525	33	2.849	1.794	33	5.125	1.317	32	5.273	1.136	33	4.452	0.978	31	4.212	0.977	33
entrepreneur	12	5.530	2.311	66	6.672	1.542	64	6.424	2.045	66	4.576	1.624	66	3.877	1.767	65	4.460	1.423	63	6.121	0.879	66	5.046	1.169	65	5.139	0.909	65
entry	5	4.594	1.748	32	6.212	1.037	33	5.697	1.586	33	4.324	1.230	34	4.188	1.530	32	5.882	1.078	34	3.853	1.088	34	3.853	1.004	34	3.882	0.718	34
envelope	8	2.941	1.814	34	5.152	0.557	33	4.886	1.652	35	6.429	0.871	35	6.486	1.156	35	5.879	1.343	33	3.382	1.351	34	2.382	1.495	34	3.771	0.897	35
epidemic	8	6.294	2.230	34	1.853	0.845	34	2.765	1.496	34	3.375	1.949	32	3.636	1.702	33	4.742	1.436	31	5.939	1.099	33	6.788	0.477	33	4.710	0.811	31
episode	7	4.515	1.909	33	5.294	0.925	34	4.788	1.297	33	4.265	1.400	34	3.824	1.706	34	6.121	0.977	33	4.206	1.471	34	3.546	1.305	33	4.121	0.807	33
episodic	8	4.552	2.634	29	4.484	1.188	31	4.724	1.855	29	2.567	1.476	30	3.035	1.810	29	3.000	1.871	32	6.438	0.864	32	4.032	1.513	31	4.000	0.643	29
equal	5	4.364	1.967	33	6.219	1.495	32	5.743	1.499	35	2.771	1.289	35	3.471	1.595	34	6.063	1.144	32	3.286	1.185	35	4.206	1.079	34	3.970	0.627	33
equality	8	6.406	1.748	32	8.242	1.102	33	5.844	2.252	32	2.233	1.476	30	2.909	1.621	33	5.933	1.289	30	5.182	1.113	33	5.781	1.138	32	3.516	1.215	31
equipment	9	3.853	2.264	34	5.314	1.214	35	5.714	1.891	35	5.412	1.396	34	5.441	1.376	34	6.000	1.118	32	4.286	1.030	35	4.559	1.006	34	5.114	1.063	35
erase	5	3.469	1.871	32	4.065	1.318	31	4.968	2.163	31	3.546	1.559	33	4.097	1.467	31	5.310	1.488	29	3.788	1.037	33	3.323	1.468	31	4.094	0.980	32
erode	5	3.600	2.127	35	3.371	1.658	35	4.265	1.852	34	4.152	2.002	33	4.382	1.815	34	4.118	1.811	34	5.771	1.098	35	4.343	1.473	35	4.514	0.996	35
eroded	6	4.125	2.088	32	2.971	1.276	35	3.625	1.556	32	4.636	1.275	33	4.656	1.513	32	4.375	1.728	32	5.914	1.204	35	3.875	1.576	32	4.788	0.844	33
erotic	6	7.879	1.719	33	7.182	1.359	33	6.273	1.675	33	3.029	1.689	34	4.794	1.811	34	5.324	1.490	34	6.265	0.851	34	5.065	1.134	31	3.156	1.660	32
errand	6	3.290	1.726	31	5.097	1.058	31	5.194	1.255	31	4.438	1.519	32	3.938	1.694	32	5.406	1.538	32	4.807	1.424	31	3.290	1.223	31	3.546	1.183	33
error	5	4.500	2.013	30	2.710	1.223	31	3.548	1.542	31	3.313	1.570	32	3.000	1.576	33	5.821	0.966	28	4.500	1.369	32	4.063	1.456	32	4.345	0.708	29
eruption	8	7.200	1.653	35	3.257	1.499	35	4.265	2.465	34	5.571	1.202	35	5.829	1.363	35	4.824	1.562	34	4.743	1.203	35	6.147	1.240	34	5.529	0.882	34
escape	6	5.844	2.093	32	5.677	1.905	34	5.735	2.393	34	3.258	1.191	31	4.647	1.780	34	5.333	1.513	30	3.229	0.929	35	5.364	0.915	33	3.727	1.023	33
escaped	7	5.813	2.603	32	5.576	2.031	33	5.606	2.309	33	3.939	1.808	33	4.906	1.974	32	5.742	1.391	31	3.647	1.370	34	4.939	1.575	33	4.382	1.164	34
escapee	7	6.177	1.917	34	3.824	1.723	34	5.212	2.306	33	5.424	1.326	33	4.794	1.623	34	3.941	1.893	34	5.273	1.188	33	4.625	1.244	32	4.677	1.300	34
escort	6	4.543	2.129	35	5.059	1.211	34	4.265	1.836	34	4.314	1.669	35	4.143	1.515	35	3.939	1.841	33	5.971	0.971	35	4.375	1.364	32	3.629	1.532	35
essence	7	5.667	1.980	33	6.091	1.190	33	5.758	1.498	33	2.471	1.538	34	2.471	1.631	34	4.469	1.871	32	5.441	1.241	34	4.029	1.524	34	2.853	1.004	34
estate	6	4.029	1.774	34	5.147	1.375	34	5.086	1.811	35	5.727	1.582	33	5.727	1.081	33	4.903	1.279	31	5.147	1.263	34	5.000	1.498	33	4.647	0.936	34
estimate	8	2.970	1.586	33	4.941	0.802	34	5.063	1.321	32	3.200	1.238	35	2.686	1.508	35	5.441	1.479	34	4.771	1.071	35	3.765	0.972	34	4.429	0.803	35
ethnic	6	4.807	1.786	31	5.031	1.630	32	4.781	1.293	32	3.152	1.417	33	3.781	1.634	32	4.903	1.353	31	5.938	1.116	32	4.594	1.366	32	3.967	0.752	30
euphoria	8	7.818	1.678	33	8.313	1.333	32	6.636	2.101	33	1.970	1.403	33	3.788	1.887	33	4.088	1.821	34	6.324	0.756	34	6.265	1.009	34	3.029	1.485	34
evaluate	8	4.429	1.902	35	5.200	1.090	35	5.857	1.641	35	3.200	1.582	35	2.882	1.586	34	5.314	1.282	35	5.429	1.202	35	4.618	1.058	34	4.029	1.000	35
evangelist	10	4.250	2.429	28	4.138	1.591	29	4.367	1.703	30	3.645	1.637	31	3.333	1.743	27	2.849	1.635	33	6.548	0.797	31	4.067	1.459	30	4.067	1.672	30
even	4	3.429	1.825	35	5.853	1.216	34	5.171	1.298	35	3.235	1.800	34	2.914	1.680	35	6.382	1.029	34	2.686	0.747	35	3.286	1.084	35	3.514	0.874	35
even (odd)	4	3.265	1.990	34	5.882	1.323	34	5.629	1.774	35	3.265	1.703	34	3.314	2.011	35	5.515	1.635	33	2.971	1.159	35	3.588	1.497	34	3.441	1.217	34
even (still)	4	3.486	1.519	35	5.063	0.747	32	5.333	1.385	33	3.690	1.086	29	3.441	1.666	34	4.968	1.555	31	4.177	1.543	34	3.371	1.173	35	3.794	0.832	34
evening	7	4.914	2.489	35	6.029	1.159	35	5.486	1.228	35	5.000	1.627	34	5.486	1.538	35	6.515	1.019	33	2.914	1.180	35	4.177	1.317	34	4.000	0.939	34
event	5	5.500	2.278	66	6.279	1.304	68	5.382	1.741	68	4.123	1.574	65	4.209	1.732	67	6.117	1.156	60	4.062	1.251	65	5.303	1.370	66	3.815	1.021	65
ever	4	4.546	2.388	33	5.250	1.346	32	4.727	1.797	33	2.273	1.656	33	1.875	1.317	32	6.219	1.166	32	2.242	0.740	33	5.688	1.590	32	3.455	0.742	33
every	5	4.182	2.194	33	5.971	1.224	34	5.364	1.473	33	3.242	1.518	33	2.688	1.704	32	6.656	0.643	32	2.242	0.698	33	5.242	1.596	33	3.939	0.851	33
everything	10	5.735	2.343	34	6.714	1.560	35	5.813	2.083	32	2.943	2.110	35	3.000	2.103	33	6.133	1.586	30	2.657	0.955	35	6.455	1.076	33	3.647	0.904	34
evidence	8	4.515	1.956	33	6.061	1.455	33	5.188	1.609	32	4.909	1.747	33	3.968	1.596	31	5.667	1.450	33	4.765	0.730	34	4.273	1.441	33	4.265	0.980	34
evil	4	5.559	2.569	34	1.514	1.079	35	3.800	2.671	35	2.294	1.618	34	4.118	2.207	34	5.469	1.620	32	3.057	1.145	35	5.853	1.286	34	5.029	1.028	35
evoke	5	5.548	1.915	31	5.774	1.288	31	5.484	1.624	31	2.375	1.111	32	2.281	1.205	32	4.294	1.963	34	6.250	0.750	32	4.546	1.458	33	3.936	1.162	31
exact	5	3.882	1.843	34	5.971	1.200	34	5.824	1.823	34	3.600	1.808	35	3.286	1.649	35	5.938	1.171	32	3.824	1.271	34	3.441	1.630	34	4.086	0.967	35
exam	4	4.853	2.669	34	3.206	1.906	34	4.212	2.556	33	6.059	1.110	34	6.206	0.759	34	6.594	0.701	32	4.636	1.298	33	5.529	1.500	34	4.303	0.937	33
examination	11	5.618	2.723	34	3.471	1.557	34	4.091	2.391	33	5.457	1.518	35	5.559	1.459	34	5.939	1.071	33	5.059	1.413	34	5.257	1.179	35	4.333	0.804	33
excel	5	5.909	2.021	33	6.909	1.658	33	6.382	2.058	34	3.400	1.792	35	3.559	1.752	34	5.303	1.586	33	5.457	1.227	35	4.515	1.520	33	4.031	1.045	32
excellence	10	6.657	1.999	35	8.457	1.130	35	6.600	2.141	35	2.824	1.485	34	3.441	1.866	34	5.853	1.438	34	4.147	1.331	34	5.371	1.311	35	3.743	1.250	35
excellent	9	6.625	2.434	32	8.563	0.827	32	6.781	1.866	32	2.333	1.318	33	2.719	1.566	32	6.387	0.868	31	3.188	1.402	32	5.438	1.478	32	3.667	0.974	33
excited	7	7.882	1.641	34	8.143	1.046	35	6.886	1.260	35	2.618	1.213	34	4.543	1.679	35	6.484	0.875	31	2.600	0.764	35	5.177	1.485	34	3.324	1.254	34
excitement	10	7.697	1.732	33	8.294	0.824	34	6.294	1.871	34	3.029	1.671	34	4.939	1.650	33	6.469	0.790	32	3.029	1.124	34	5.909	1.026	33	3.424	1.181	33
exciting	8	7.606	1.669	33	8.000	1.195	35	6.441	1.718	34	3.091	1.881	33	4.121	1.719	33	6.438	0.659	32	2.853	1.167	34	5.281	1.068	32	3.286	1.278	35
exclaim	7	6.774	1.754	31	6.000	1.173	32	6.379	1.400	29	2.900	1.193	30	3.063	1.435	32	4.655	1.728	29	5.063	1.088	32	4.667	1.300	30	3.857	1.060	28
exclude	7	3.688	1.776	32	2.576	1.045	33	4.161	2.424	31	3.188	1.446	32	3.970	1.507	33	5.839	1.505	31	4.719	1.352	32	4.161	1.588	31	4.484	1.292	31
exclusion	9	4.029	2.370	34	2.571	1.316	35	3.600	2.114	35	3.618	1.645	34	4.057	1.433	35	4.794	1.549	34	5.314	0.979	35	4.455	1.725	33	4.059	1.083	34
excrement	9	4.061	2.424	33	2.667	1.318	33	4.333	1.491	33	6.406	1.027	32	5.765	1.592	34	4.000	2.000	33	5.686	1.489	35	3.594	1.455	32	4.818	0.869	33
excuse	6	4.250	1.803	32	3.636	1.432	33	5.250	2.151	32	2.727	1.543	33	2.794	1.997	34	6.103	1.094	29	3.571	0.965	35	3.849	1.540	33	4.706	1.296	34
execute	7	5.455	2.571	33	2.088	1.560	34	4.912	2.884	34	4.265	1.868	34	4.177	1.947	34	4.606	1.594	33	5.000	1.138	34	4.971	1.295	34	5.588	1.141	34
execute (accomplish)	7	5.571	2.284	35	7.086	1.873	35	6.706	2.468	34	3.500	1.770	34	3.000	1.531	35	4.086	1.857	35	5.943	1.068	35	5.424	1.326	33	5.086	0.967	35
execute (kill)	7	5.606	2.933	33	1.485	1.131	33	3.970	2.855	33	5.235	1.592	34	5.118	1.605	34	4.559	1.913	34	5.235	1.165	34	5.382	1.476	34	5.677	1.077	34
execution	9	5.514	2.130	35	2.057	1.413	35	3.177	2.526	34	4.970	1.291	33	5.818	1.192	33	4.394	1.632	33	5.324	1.230	34	5.667	1.341	33	5.059	1.083	34
executioner	11	6.091	2.391	33	1.943	1.492	35	4.514	3.120	35	5.686	1.190	35	5.543	1.556	35	3.529	1.959	34	5.314	1.090	35	5.324	1.408	34	5.943	1.013	35
exercise	8	6.265	2.034	34	6.706	1.582	34	6.824	2.007	34	4.971	1.576	35	6.171	0.941	35	6.206	1.079	34	3.514	0.937	35	4.853	1.061	34	4.618	1.515	34
exert	5	5.618	1.925	34	4.771	1.173	35	6.457	2.156	35	3.600	1.377	35	3.257	1.537	35	4.514	1.730	35	5.514	1.105	35	4.829	1.383	35	4.788	1.008	33
exertion	8	6.000	1.918	31	4.625	1.409	32	5.484	2.077	31	3.313	1.402	32	3.719	1.644	32	4.633	1.378	30	5.813	1.158	32	4.767	1.499	30	4.968	0.897	31
exhaust	7	4.125	2.302	32	3.697	1.507	33	4.455	1.940	33	4.273	1.830	33	4.879	1.950	33	5.636	1.514	33	4.333	1.064	33	4.375	1.452	32	4.909	1.138	33
exhausted	9	3.400	2.405	35	2.714	0.848	35	3.543	1.826	35	3.314	1.669	35	4.286	1.666	35	5.879	1.365	33	4.412	1.286	34	4.543	1.360	35	3.735	0.949	34
exhaustion	10	3.647	2.656	34	2.441	1.063	34	3.091	1.897	33	3.235	1.214	34	4.114	1.879	35	5.531	1.541	32	5.371	1.221	35	5.343	1.372	35	4.286	1.209	35
exhibit	7	4.706	2.066	34	5.879	1.066	33	4.844	1.349	32	4.200	1.833	30	4.129	1.827	31	4.906	1.608	32	5.677	0.992	34	4.576	1.371	33	3.971	0.985	34
exist	5	5.063	2.150	32	6.314	1.368	35	5.794	2.435	34	2.563	1.619	32	3.143	1.915	35	5.758	1.415	33	4.029	1.317	34	5.909	1.505	33	4.088	0.612	34
existence	9	5.912	2.049	34	7.057	1.492	35	5.758	2.270	33	3.028	2.075	36	2.657	1.866	35	5.813	1.685	32	4.944	1.527	36	5.886	1.703	35	3.944	0.941	36
expand	6	4.906	1.792	32	6.125	1.023	32	5.970	1.623	33	3.576	1.436	33	4.063	1.819	32	5.667	1.106	30	4.576	1.303	33	5.636	1.410	33	4.563	1.059	32
expanse	7	4.455	2.388	33	6.065	1.343	31	5.452	1.738	31	3.844	1.603	32	4.250	1.854	32	4.875	1.728	32	5.788	1.249	33	5.938	1.368	32	4.313	1.074	32
expedition	10	6.571	1.777	35	6.571	1.154	35	6.781	1.615	32	4.441	1.735	34	5.129	1.338	31	4.606	1.391	33	5.114	1.190	35	5.875	1.244	32	5.242	1.207	33
expel	5	4.647	2.127	34	3.485	1.520	33	4.500	1.945	30	4.000	1.688	33	3.333	1.589	33	4.727	1.582	33	4.969	1.159	32	4.188	1.402	32	4.235	1.139	34
expensive	9	6.059	1.644	34	3.457	1.380	35	4.706	2.051	34	3.647	1.923	34	4.086	1.795	35	6.324	0.898	34	4.171	1.540	35	5.257	1.179	35	2.971	1.175	34
experiment	10	5.625	2.247	32	5.647	1.185	34	5.000	2.288	34	4.618	1.645	34	5.029	1.706	34	6.125	1.166	32	4.941	1.327	34	4.882	1.278	34	4.500	0.814	34
expert	6	6.226	1.408	31	7.531	1.030	32	7.032	2.008	31	3.688	1.467	32	3.548	1.562	31	5.724	1.171	29	4.452	0.910	31	5.226	1.337	31	4.464	0.731	28
explain	7	4.294	1.948	34	6.171	1.134	35	6.257	1.794	35	3.229	1.495	35	3.171	1.647	35	6.182	1.086	33	3.029	0.910	35	4.171	1.108	35	3.543	1.024	35
exploration	11	7.000	2.015	34	6.941	1.434	34	6.788	1.719	33	3.441	1.439	34	4.029	1.445	34	5.500	1.658	32	4.559	1.439	34	5.882	1.278	34	4.818	1.167	33
explore	7	7.424	1.907	33	7.286	1.136	35	7.375	1.083	32	3.429	1.644	35	4.727	1.746	33	5.849	1.131	33	3.353	1.370	34	5.914	1.025	35	4.677	1.049	34
explorer	8	6.212	2.027	33	6.606	1.179	33	6.457	1.918	35	5.743	1.078	35	5.412	1.396	34	5.182	1.800	33	3.514	1.052	35	4.824	1.124	34	5.212	1.122	33
export	6	4.000	1.792	33	5.242	1.102	33	5.235	1.646	34	3.375	1.635	32	3.353	1.730	34	4.517	1.887	29	5.706	1.201	34	4.807	1.306	31	4.844	1.034	32
express	7	5.457	2.156	35	6.171	1.404	35	6.647	1.780	34	2.618	1.591	34	2.914	1.795	35	5.788	1.273	33	4.286	1.406	35	4.727	1.462	33	3.471	1.334	34
expression	10	5.406	2.370	32	6.313	1.356	32	6.161	1.648	31	2.750	1.521	32	3.774	1.754	31	6.031	1.159	32	4.781	1.138	32	4.903	1.445	31	2.813	0.950	32
exquisite	9	5.971	2.189	34	7.941	0.838	34	6.000	1.707	35	2.471	1.440	34	2.909	1.694	33	4.441	1.666	34	6.371	0.831	35	4.257	1.421	35	2.800	1.116	35
exterminate	11	5.774	2.779	31	2.382	1.476	34	5.500	2.840	32	3.849	1.654	33	4.030	1.714	33	4.229	1.742	35	4.971	1.445	34	5.152	1.635	33	5.750	1.090	32
extravagant	11	6.441	2.017	34	6.324	1.778	34	6.324	1.951	34	2.735	1.335	34	4.030	1.899	33	4.656	1.632	32	5.844	1.093	32	5.719	1.125	32	3.086	1.381	35
extreme	7	6.781	2.232	32	4.594	1.674	32	5.452	2.153	31	2.750	1.173	32	3.125	1.781	32	6.367	0.836	30	4.394	1.301	33	6.000	1.346	32	5.344	1.079	32
eye	3	3.886	1.686	35	5.629	1.044	35	6.057	1.585	35	6.500	0.978	34	6.794	0.530	34	6.697	0.717	33	1.800	0.855	35	2.559	1.557	34	3.647	0.588	34
eyebrows	8	3.546	1.986	33	5.353	0.762	34	5.088	1.147	34	6.719	0.672	32	6.727	0.664	33	6.367	0.948	30	2.429	1.077	35	2.969	1.741	32	3.118	1.157	34
eyelashes	9	5.063	1.903	32	6.364	1.494	33	5.606	1.984	33	6.500	0.901	32	6.824	0.452	34	6.471	1.064	34	2.559	1.193	34	2.273	1.656	33	1.686	0.854	35
eyes	4	5.441	2.061	34	6.294	1.099	34	5.824	1.992	34	6.765	0.489	34	6.794	0.530	34	6.818	0.386	33	1.735	0.816	34	2.500	1.480	34	2.853	0.845	34
fabric	6	3.886	1.720	35	5.600	0.901	35	4.971	1.404	34	6.147	0.974	34	5.706	1.273	34	5.771	1.436	35	4.118	1.231	34	3.303	1.487	33	2.677	0.794	34
fabricate	9	4.636	2.199	33	4.424	1.415	33	5.063	1.391	32	3.364	1.554	33	2.818	1.696	33	4.177	1.902	34	6.000	1.111	34	4.576	0.954	33	3.735	1.244	34
fabrication	11	4.382	1.847	34	3.969	1.610	32	4.273	1.562	33	3.226	1.827	31	2.645	1.381	31	4.029	1.654	34	6.088	1.039	34	4.875	1.293	32	3.969	1.045	32
fabulous	8	6.636	1.534	33	8.029	0.910	35	6.294	1.654	34	2.771	1.587	35	3.771	1.658	35	5.818	1.217	33	3.971	1.014	34	5.177	1.014	34	1.941	0.968	34
face	4	5.125	1.798	32	5.677	1.353	31	5.394	1.434	33	6.067	1.153	30	6.414	0.766	29	6.630	0.675	27	1.936	0.840	31	3.219	1.340	32	3.355	0.969	31
Facebook	8	4.971	2.348	35	4.857	1.743	35	4.486	2.156	35	5.943	1.372	35	6.229	1.244	35	6.829	0.560	35	6.314	1.008	35	5.114	1.848	35	4.171	1.540	35
facility	8	3.657	1.739	35	5.629	1.149	35	4.571	1.609	35	4.857	1.552	35	4.143	1.570	35	4.971	1.612	35	5.343	1.120	35	4.765	1.214	34	4.143	0.867	35
fact	4	4.576	2.283	33	6.576	1.393	33	6.303	2.052	33	4.667	1.918	33	2.515	1.306	33	6.394	0.983	33	3.515	1.104	33	4.697	1.623	33	4.813	1.184	32
faction	7	4.379	2.311	29	4.893	0.557	28	5.133	1.979	30	3.269	1.630	26	3.400	1.665	30	2.600	1.553	35	6.290	1.169	31	4.222	1.618	27	4.500	0.982	28
factory	7	3.206	1.860	34	4.412	1.437	34	4.091	1.929	33	6.371	1.173	35	6.424	0.780	33	5.758	1.498	33	3.743	1.227	35	5.727	1.462	33	5.206	1.301	34
fade	4	3.364	1.573	33	3.879	1.148	33	4.212	1.365	33	3.613	1.517	31	3.531	1.732	32	5.467	1.522	30	4.303	1.058	33	3.059	1.392	34	3.618	0.805	34
faded	5	3.750	1.696	32	3.788	1.320	33	3.613	1.384	31	3.061	1.347	33	4.161	1.568	31	5.035	1.542	29	4.364	1.123	33	2.970	1.058	33	3.767	0.761	30
faeces	6	3.029	2.420	35	2.429	1.226	35	4.500	1.170	34	6.265	0.980	34	6.143	1.046	35	4.400	1.760	35	5.514	1.228	35	3.000	1.512	35	4.824	0.890	34
fail	4	4.581	2.486	31	2.094	0.947	32	3.094	1.942	32	3.548	1.340	31	3.400	1.685	30	5.963	1.319	27	3.344	0.734	32	4.633	1.663	30	4.375	0.820	32
failure	7	3.971	2.728	34	1.722	1.239	36	3.417	2.385	36	2.667	1.780	36	3.794	2.097	34	6.219	1.192	32	4.472	1.500	36	5.000	1.789	35	4.361	1.004	36
faint	5	4.159	1.819	63	3.191	1.233	63	3.234	1.618	64	3.585	1.548	65	4.123	1.669	65	5.180	1.542	61	3.708	1.133	65	3.154	1.126	65	2.952	1.133	63
faint (colllapse)	5	4.882	1.982	34	2.941	1.027	34	3.121	1.365	33	4.818	1.466	33	5.636	1.494	33	5.559	1.718	34	3.939	1.127	33	3.849	1.158	33	2.853	0.912	34
faint (weak)	5	3.765	2.101	34	3.000	1.309	35	2.424	1.415	33	3.743	1.338	35	4.333	1.820	33	5.323	1.574	31	4.229	1.311	35	2.471	1.334	34	3.177	0.857	34
fair	4	4.406	2.075	32	7.118	1.641	34	6.063	1.478	32	2.667	1.627	33	3.125	1.709	32	6.419	0.943	31	2.636	0.915	33	4.094	1.331	32	2.813	0.916	32
fair (exhibition)	4	5.324	1.996	34	6.086	1.025	35	5.235	1.554	34	5.294	1.340	34	5.273	1.780	33	4.765	1.681	34	3.857	1.376	35	4.324	1.744	34	3.375	1.083	32
fair (honest)	4	4.606	1.906	33	7.735	1.171	34	6.235	1.535	34	2.758	1.457	33	3.061	1.434	33	6.177	0.890	34	3.353	0.936	34	4.647	1.185	34	2.677	0.865	34
fair (light)	4	4.200	2.175	35	6.000	1.042	35	5.257	1.592	35	4.343	1.603	35	4.743	1.762	35	5.059	1.474	34	3.588	1.115	34	3.429	1.103	35	2.743	0.966	35
fair (weather)	4	4.324	1.905	34	6.324	1.344	34	5.059	1.765	34	3.588	1.375	34	5.088	1.579	34	4.625	1.850	32	4.471	1.538	34	3.853	1.331	34	3.294	1.044	34
fairy	5	5.561	2.297	66	6.712	1.203	66	5.033	1.718	61	4.091	2.028	66	6.046	1.186	66	4.966	1.717	59	2.212	0.862	66	1.985	1.287	67	1.708	0.872	65
faith	5	4.406	2.668	32	6.636	2.158	33	4.618	2.567	34	2.286	1.631	35	3.486	1.730	35	5.625	1.635	32	3.829	1.276	35	5.294	1.618	34	3.061	1.071	33
faithful	8	5.543	2.221	35	7.800	1.369	35	5.743	2.832	35	2.500	1.539	34	3.294	1.840	34	5.879	1.409	33	5.000	1.352	35	5.371	1.396	35	2.486	1.052	35
fake	4	3.375	2.176	32	2.094	1.465	32	4.500	2.179	32	3.061	1.556	33	3.406	1.656	32	6.069	1.258	29	3.515	1.131	33	4.121	1.610	33	3.156	1.121	32
falcon	6	4.515	2.285	33	5.588	1.536	34	5.971	1.618	34	6.667	0.586	33	6.706	0.570	34	4.250	1.696	32	4.657	1.413	35	4.441	1.630	34	4.941	0.998	34
fall	4	4.118	2.083	34	3.177	1.271	34	3.097	1.653	31	4.188	1.402	32	5.031	1.311	32	5.794	1.491	34	2.314	1.686	35	4.333	1.295	33	4.177	0.857	34
fall (drop)	4	3.765	2.059	34	3.667	1.064	33	3.750	1.581	32	4.606	1.757	33	4.824	1.757	34	5.324	1.585	34	2.697	1.243	33	4.000	1.393	33	3.886	1.090	35
fall (season)	4	4.125	1.965	32	6.063	1.391	32	4.742	1.163	31	5.250	1.458	32	5.719	1.231	32	4.719	2.050	32	5.032	1.534	31	4.469	1.639	32	3.636	0.846	33
fallacy	7	4.333	2.055	27	3.571	1.321	28	4.700	1.595	30	2.724	1.257	29	2.571	1.321	28	2.970	1.527	33	6.387	1.127	31	4.286	1.305	28	4.333	1.220	30
FALSE	5	4.636	2.129	33	2.941	1.282	34	4.206	1.623	34	3.455	1.908	33	2.765	1.516	34	5.700	1.418	30	3.086	1.180	35	4.500	1.460	34	4.353	0.936	34
falter	6	4.467	1.565	30	3.387	1.068	31	3.613	1.384	31	2.871	1.238	31	2.563	1.391	32	3.483	1.611	29	5.500	1.275	32	3.500	1.088	30	3.962	0.587	26
fame	4	5.844	1.938	32	6.000	2.000	33	5.125	2.713	32	2.677	1.730	31	4.063	1.983	32	5.967	1.663	30	3.794	1.183	34	5.313	1.758	32	3.303	1.314	33
family	6	4.839	2.096	31	7.375	1.474	32	4.484	1.812	31	5.000	1.414	30	5.586	1.402	29	6.500	0.945	28	2.031	1.015	32	5.188	1.236	32	2.679	0.966	28
famous	6	6.303	1.547	33	5.879	1.719	33	6.000	2.283	33	2.546	1.350	33	3.882	1.586	34	6.240	1.106	25	3.656	1.079	32	5.387	1.183	31	3.700	0.971	30
fanciful	8	5.516	1.682	31	6.125	1.341	32	5.424	1.826	33	2.290	1.223	31	2.500	1.250	32	3.455	1.777	33	5.839	1.221	31	4.067	1.093	30	2.394	1.229	33
fans	4	5.086	2.075	35	6.206	1.568	34	5.118	2.125	34	4.943	1.638	35	5.618	1.534	34	5.606	1.556	33	4.059	1.454	34	4.697	1.623	33	4.000	1.414	35
fans (air)	4	3.727	1.523	33	5.515	0.957	33	5.125	0.992	32	6.206	1.079	34	5.971	1.200	34	5.353	1.607	34	3.412	1.240	34	2.938	1.413	32	3.912	0.818	34
fans (sports)	4	4.697	2.263	33	5.400	1.870	35	5.333	1.627	33	5.879	1.225	33	6.118	1.323	34	5.406	1.389	32	3.886	1.190	35	4.697	1.930	33	5.882	1.105	34
fantastic	9	7.030	1.337	33	8.257	0.936	35	6.235	1.496	34	2.971	1.404	35	3.257	1.662	35	6.061	1.099	33	3.257	1.104	35	5.400	1.151	35	3.441	0.976	34
fantasy	7	7.324	1.567	34	7.143	1.376	35	6.657	2.124	35	2.029	1.576	35	4.086	2.156	35	5.594	1.389	32	4.286	1.426	35	6.000	0.970	34	3.171	1.797	35
fare	4	3.912	1.616	34	4.559	0.976	34	4.235	1.285	34	4.853	1.309	34	3.971	1.618	34	4.636	1.592	33	4.412	1.088	34	3.353	1.135	34	3.879	0.844	33
fare (charge)	4	3.250	1.984	32	3.750	1.250	32	3.667	1.770	33	4.879	1.451	33	3.970	1.403	33	5.303	1.467	33	4.594	1.320	32	3.788	1.249	33	4.121	1.037	33
fare (food)	4	4.423	1.905	26	5.807	1.090	31	5.000	1.259	29	5.519	1.258	27	5.071	1.387	28	2.912	2.035	34	5.069	1.388	29	3.929	1.307	28	3.500	0.957	30
farewell	8	3.647	1.923	34	3.909	1.443	33	4.324	1.604	34	3.088	1.292	34	3.971	1.715	35	4.788	2.114	33	5.057	1.218	35	4.441	1.217	34	3.088	1.039	34
farm	4	3.875	1.916	32	5.968	0.897	31	5.212	1.122	33	6.267	0.854	30	6.030	1.337	33	6.030	1.087	33	2.441	0.774	34	4.143	1.759	35	4.758	1.016	33
farmer	6	3.161	1.608	31	5.600	1.200	35	5.818	1.546	33	6.382	1.112	34	6.559	0.774	34	5.455	1.760	33	2.114	0.887	35	3.882	1.430	34	6.143	0.761	35
fart	4	4.000	2.564	35	3.528	1.893	36	5.735	1.771	34	5.714	1.465	35	5.088	1.884	34	6.364	1.202	33	2.528	1.166	36	3.000	1.549	35	6.306	0.907	36
fascinating	11	6.938	2.277	32	7.844	0.905	32	5.667	2.010	33	2.364	1.453	33	3.212	1.855	33	5.938	1.197	32	4.030	1.167	33	5.394	1.347	33	2.969	1.045	32
fashion	7	6.324	2.124	34	6.677	1.277	34	5.485	2.032	33	4.088	1.853	34	5.515	1.373	33	6.310	0.792	29	4.235	1.285	34	4.879	1.409	33	1.735	0.816	34
fast	4	6.400	2.073	35	6.800	1.470	35	6.382	1.831	34	3.943	1.866	35	4.882	1.659	34	6.235	1.415	34	2.177	0.923	34	5.061	1.369	33	5.059	1.136	34
fast (quick)	4	6.091	2.109	33	6.273	1.355	33	6.156	1.734	32	3.515	1.559	33	4.727	1.693	33	6.485	1.019	33	2.121	0.729	33	3.871	1.641	31	4.844	1.034	32
fast (starve)	4	3.571	2.142	35	3.121	1.737	33	4.485	2.204	33	4.636	1.806	33	3.086	1.680	35	4.800	1.894	35	4.912	1.292	34	3.971	1.689	34	3.382	1.085	34
fat	3	4.029	2.149	34	2.500	1.440	34	4.265	2.174	34	5.333	1.531	33	6.152	1.184	33	6.636	0.731	33	2.727	1.136	33	5.088	1.946	34	3.706	1.296	34
fatal	5	5.629	2.609	35	1.353	0.636	34	3.314	2.265	35	4.629	1.868	35	3.943	2.013	35	5.424	1.518	33	5.118	1.430	34	5.429	1.460	35	4.686	0.854	35
fate	4	5.500	2.392	34	5.324	1.843	34	3.559	2.291	34	1.794	1.346	34	2.441	1.818	34	5.406	1.637	32	4.882	1.471	34	5.177	1.671	34	3.212	1.094	33
father	6	4.667	2.331	33	6.657	2.056	35	4.636	2.544	33	6.000	1.495	34	6.412	1.263	34	5.969	1.610	32	1.912	1.314	34	4.857	1.245	35	6.788	0.729	33
father (dad)	6	4.515	2.664	33	6.909	1.865	33	4.941	2.222	34	6.143	1.291	35	6.424	1.303	33	6.636	0.846	33	1.429	0.550	35	4.970	1.403	33	6.727	0.789	33
father (priest)	6	2.882	1.859	34	4.743	1.662	35	3.500	2.145	34	5.618	1.284	34	5.971	1.558	35	5.324	1.827	34	3.824	1.465	34	3.677	1.640	34	6.529	0.696	34
fatigue	7	2.781	1.576	32	2.656	1.240	32	2.800	1.621	30	3.212	1.683	33	3.774	1.640	31	5.267	1.750	30	5.818	1.140	33	3.936	1.390	31	3.625	0.781	32
fault	5	3.588	2.102	34	2.853	1.004	34	4.324	1.859	34	2.576	1.326	33	2.500	1.613	34	5.710	1.300	31	3.429	1.178	35	4.206	1.389	34	4.257	0.905	35
favour	6	4.688	2.068	32	6.849	1.048	33	5.500	1.904	32	3.088	1.358	34	2.688	1.333	32	6.219	0.992	32	3.686	0.949	35	4.697	1.193	33	3.364	1.202	33
fear	4	5.171	2.656	35	2.559	1.701	34	2.824	2.050	34	2.971	1.636	34	3.941	1.798	34	5.968	1.031	31	2.912	0.951	34	5.061	1.650	33	3.647	1.348	34
fearful	7	6.323	1.873	31	2.364	1.322	33	2.194	1.060	31	2.469	1.145	32	3.061	1.536	33	5.000	1.753	28	4.273	1.355	33	4.563	1.456	32	3.586	1.067	29
feat	4	4.267	2.128	30	5.714	1.509	28	5.700	1.441	30	3.655	1.603	29	3.267	1.436	30	3.933	1.931	30	5.552	1.428	29	5.035	1.608	29	4.467	0.846	30
feature	7	4.057	1.739	35	5.686	1.326	35	5.029	0.954	34	3.743	1.250	35	3.500	1.558	34	5.091	1.379	33	4.714	1.232	35	3.686	1.326	35	3.529	0.813	34
feeble	6	3.400	1.855	30	2.800	1.108	30	2.774	2.011	31	2.813	0.950	32	3.333	1.599	30	3.774	1.754	31	5.161	1.221	31	2.167	1.128	30	3.276	0.783	29
feet	4	3.206	1.969	63	4.803	1.351	66	5.567	1.478	67	6.585	0.821	65	6.667	0.785	66	6.492	0.851	59	1.773	0.901	66	3.015	1.451	66	4.262	1.042	65
feet (body)	4	3.469	2.136	32	5.182	1.242	33	5.765	2.045	34	6.576	0.954	33	6.455	1.183	33	6.677	0.690	31	1.735	0.740	34	3.031	1.380	32	4.171	0.971	35
feet (length)	4	3.471	1.460	34	5.177	0.452	34	4.882	1.430	34	5.000	1.572	34	4.824	1.599	34	5.094	1.487	32	4.441	1.310	34	3.500	1.770	34	4.735	1.038	34
feline	6	5.286	2.078	35	6.375	1.218	32	4.938	1.919	32	5.182	1.466	33	5.485	1.351	33	4.500	2.145	34	4.813	1.446	32	3.188	1.570	32	1.794	0.994	34
fence	5	3.742	1.502	31	4.719	1.125	32	4.774	1.896	31	6.517	0.771	29	6.621	0.715	29	5.107	1.543	28	2.906	0.914	32	3.871	1.314	31	4.407	0.681	27
ferret	6	4.469	2.345	32	4.969	1.237	32	5.258	1.480	31	6.828	0.378	29	6.400	1.143	30	4.433	1.783	30	4.313	1.261	32	2.419	1.212	31	4.393	0.976	28
ferry	5	4.212	1.871	33	5.424	1.074	33	4.912	1.337	34	6.529	0.737	34	6.647	0.536	34	5.206	1.410	34	3.588	1.309	34	4.394	1.890	33	3.971	0.857	34
festival	8	7.206	1.530	34	7.429	1.226	35	6.059	1.552	34	5.455	1.499	33	6.235	0.842	34	5.879	1.200	33	4.829	1.276	35	5.618	1.138	34	3.618	1.058	34
festive	7	6.906	1.627	32	7.514	1.442	35	5.771	1.640	35	4.086	1.779	35	5.029	1.594	35	5.758	1.415	33	4.029	1.363	35	5.143	1.125	35	3.294	1.016	34
feudal	6	4.800	2.344	30	2.857	1.432	28	3.688	1.960	32	2.759	1.381	29	3.214	1.589	28	3.029	1.797	35	6.156	1.034	32	4.500	1.452	28	5.387	1.183	31
feudalism	9	4.333	2.249	24	3.280	1.312	25	3.680	2.275	25	3.565	1.861	23	2.708	1.859	24	2.114	1.801	35	6.444	0.916	27	5.192	1.468	26	5.080	1.197	25
fever	5	5.344	2.688	32	2.576	1.256	33	3.242	1.652	33	5.000	1.576	33	4.697	1.403	33	5.645	1.449	31	3.485	1.131	33	4.438	1.499	32	4.031	0.847	32
few	3	2.714	1.578	35	4.500	0.849	34	4.143	1.533	35	3.829	1.699	35	3.794	1.623	34	6.343	0.984	35	2.714	0.881	35	1.886	1.282	35	3.857	0.833	35
fiber	5	3.387	1.679	31	5.613	1.037	31	4.807	1.533	31	5.548	1.011	31	4.167	1.572	30	4.286	1.750	28	4.968	1.332	31	2.581	1.476	31	3.857	0.875	28
fibre	5	3.529	2.090	34	5.152	1.351	33	4.909	1.621	33	5.177	1.806	34	4.412	1.833	34	5.125	1.615	32	5.771	1.123	35	2.324	1.344	34	4.088	1.314	34
fiction	7	4.647	2.140	34	5.697	1.381	33	4.758	1.280	33	3.936	1.722	31	3.281	1.526	32	5.839	1.416	31	4.118	1.207	34	3.939	1.391	33	3.909	0.900	33
fictitious	10	5.000	2.110	31	4.367	1.303	30	4.179	1.983	28	2.516	1.739	31	2.636	1.666	33	3.677	2.111	34	6.000	1.181	33	4.161	1.483	31	3.767	0.716	30
fiddle	6	5.088	1.900	34	5.314	1.347	35	5.029	1.636	34	5.706	1.486	34	6.000	1.495	34	5.188	2.022	32	3.917	1.341	36	3.029	1.594	35	3.750	1.460	36
fiddle (adjust)	6	4.656	1.914	32	4.781	1.082	32	5.156	1.839	32	4.121	1.629	33	4.438	1.886	32	5.125	1.798	32	3.879	1.493	33	2.581	1.386	31	3.394	1.324	33
fiddle (violin)	6	4.818	2.007	33	5.794	1.051	34	5.094	1.487	32	6.546	1.104	33	6.647	0.723	34	4.667	1.933	33	4.500	1.036	34	3.091	1.111	33	3.324	1.130	34
fiddler	7	5.177	1.947	34	5.206	1.207	34	5.030	1.337	33	5.324	1.366	34	5.353	1.512	34	3.656	1.533	32	4.879	1.320	33	3.735	1.220	34	4.706	1.125	34
field	5	3.697	1.899	33	5.375	0.781	32	5.125	1.536	32	6.182	1.192	33	6.625	0.650	32	5.936	1.162	31	2.750	0.968	32	5.469	1.274	32	4.563	0.933	32
fierce	6	6.091	2.050	33	4.229	1.943	35	7.086	1.763	35	3.088	1.687	34	3.857	1.693	35	5.167	1.507	30	4.286	1.232	35	5.059	0.998	34	4.143	1.854	35
fight	5	6.625	1.816	32	2.781	1.111	32	6.258	1.883	31	4.750	1.090	32	5.129	1.211	31	5.793	1.323	29	2.844	0.972	32	5.065	0.878	31	5.931	0.907	29
fighter	7	6.212	1.919	33	4.206	2.055	34	5.941	2.196	34	5.118	1.388	34	5.735	1.220	34	5.515	1.559	33	3.441	1.193	34	4.706	1.383	34	5.971	1.071	34
fighting	8	5.600	2.194	35	2.657	1.393	35	5.514	2.260	35	5.029	1.230	35	5.600	1.269	35	6.200	1.064	35	2.677	1.181	34	4.800	1.141	35	5.714	0.943	35
figment	7	4.065	2.395	31	5.065	1.243	31	4.903	1.729	31	2.167	1.067	30	2.938	1.713	32	4.147	1.817	34	5.677	1.147	31	3.233	1.838	30	3.710	0.887	31
figure	6	4.455	2.176	33	5.441	1.168	34	5.333	2.113	33	4.765	1.610	34	4.849	1.598	33	5.235	1.716	34	3.941	1.305	34	3.971	1.207	35	2.882	1.255	34
figure (body shape)	6	5.677	2.285	34	5.606	1.536	33	4.618	2.029	34	5.229	1.587	35	6.029	0.985	34	6.250	1.000	32	4.800	1.450	35	4.353	1.210	34	2.061	1.043	33
figure (graph)	6	2.677	1.843	34	4.714	1.343	35	4.412	1.784	34	5.152	1.351	33	5.441	1.612	34	5.273	1.503	33	5.314	1.214	35	3.177	1.543	34	4.886	1.141	35
figure (number)	6	3.226	1.640	31	4.807	1.029	31	5.000	1.481	31	4.813	2.157	32	5.563	1.580	32	5.750	1.299	32	3.879	1.320	33	3.581	1.561	31	4.226	0.941	31
figure (reckon)	6	3.455	1.971	33	5.091	1.311	33	5.600	1.727	35	2.706	1.486	34	2.514	1.663	35	4.771	1.806	35	5.371	0.929	35	3.912	1.011	34	4.200	0.950	35
file	4	3.031	1.776	32	5.212	0.913	33	5.000	1.561	32	5.818	1.336	33	5.844	1.302	32	6.000	1.078	31	4.091	1.422	33	2.906	1.548	32	4.242	0.854	33
file (record)	4	3.063	1.731	32	4.794	0.932	34	4.939	2.014	33	5.242	1.478	33	5.182	1.507	33	5.382	1.553	34	4.618	1.415	34	3.000	1.078	31	3.657	1.145	35
file (tool)	4	2.871	1.641	31	5.000	0.739	33	5.323	1.423	31	6.633	0.605	30	6.125	1.293	32	4.781	1.798	32	5.033	1.378	30	2.807	1.060	31	4.719	1.231	32
fill	4	3.800	1.833	35	5.857	0.990	35	5.235	1.880	34	4.353	1.370	34	4.588	1.629	34	5.788	1.225	33	2.600	1.020	35	4.229	1.569	35	4.265	0.740	34
filling	7	3.875	1.691	32	5.469	1.803	32	5.333	1.470	33	4.600	1.977	30	4.294	1.525	34	5.143	1.575	28	3.765	1.165	34	3.394	1.434	33	4.097	0.893	31
film	4	6.061	1.984	33	6.471	1.500	34	5.364	1.298	33	5.849	1.209	33	6.000	1.057	34	6.448	0.894	29	2.743	0.731	35	4.576	1.349	33	3.906	0.805	32
filter	6	3.061	1.740	33	4.970	1.267	33	5.147	1.700	34	4.455	1.578	33	4.500	1.854	32	5.233	1.499	30	5.029	1.341	35	3.118	1.132	34	4.125	1.293	32
filth	5	5.353	2.484	34	2.471	1.169	34	4.177	1.653	34	4.235	1.716	34	5.000	1.393	34	5.485	1.234	33	3.853	1.438	34	3.879	1.719	33	4.971	1.071	34
filthy	6	5.088	2.430	34	2.714	1.232	35	4.706	2.163	34	4.029	1.748	35	5.514	1.360	35	5.455	1.578	33	3.600	1.151	35	4.677	1.490	34	4.882	1.278	34
finance	7	4.059	2.182	34	4.636	1.453	33	4.706	1.978	34	4.677	1.490	34	4.382	1.663	34	5.882	1.231	34	5.500	1.266	34	5.303	1.029	33	4.706	1.072	34
financial	9	4.118	2.193	34	5.114	1.368	35	4.455	2.176	33	3.697	1.834	33	3.849	1.794	33	5.667	1.341	33	5.471	1.289	34	5.424	1.181	33	5.000	0.939	34
finger	6	4.939	1.999	33	5.200	0.855	35	5.088	1.422	34	6.571	0.838	35	6.771	0.590	35	6.457	0.840	35	1.629	0.680	35	2.657	1.120	35	3.971	0.910	35
fingers	7	3.914	2.005	35	5.206	0.530	34	5.371	1.354	35	6.657	0.630	35	6.882	0.322	34	6.455	0.856	33	1.971	1.000	35	2.457	0.966	35	4.171	1.000	35
finish	6	6.086	2.143	35	6.657	1.530	35	6.571	2.155	35	4.200	1.489	35	4.314	1.652	35	6.364	1.068	33	2.382	0.908	34	4.857	1.533	35	4.235	0.877	34
fire	4	7.548	1.316	31	3.849	1.877	33	5.182	2.430	33	6.364	0.810	33	6.606	0.952	33	6.212	1.225	33	2.091	0.712	33	5.333	1.491	33	4.758	1.577	33
fire (employment)	4	5.714	2.172	35	2.257	1.794	35	4.743	2.902	35	4.114	1.785	35	3.971	1.630	35	5.086	1.795	35	4.400	1.247	35	4.886	1.450	35	5.029	1.108	35
fire (flames)	4	6.571	2.115	35	4.029	1.992	34	4.875	2.690	32	6.324	1.130	34	6.824	0.452	34	6.455	1.047	33	2.400	1.200	35	5.677	1.322	34	4.559	1.418	34
fire (gun)	4	5.353	2.507	34	3.063	1.478	32	5.333	2.482	33	5.355	1.404	31	5.750	1.199	32	5.394	1.722	33	3.529	1.194	34	4.324	1.981	34	5.727	1.136	33
fireman	7	5.844	2.476	32	6.765	1.456	34	4.853	2.277	34	6.588	0.691	34	6.657	0.715	35	5.758	1.518	33	2.457	1.104	35	4.600	1.607	35	6.686	0.522	35
fireplace	9	4.353	2.235	34	6.400	1.418	35	5.441	1.866	34	6.600	0.764	35	6.765	0.489	34	6.182	1.313	33	2.861	1.417	36	4.029	1.594	35	4.111	1.390	36
fireworks	9	7.313	1.685	32	7.273	1.286	33	6.094	1.774	32	6.485	0.821	33	6.839	0.447	31	6.438	0.827	32	2.697	0.758	33	5.636	1.702	33	4.516	1.478	31
firm	4	4.606	1.476	33	5.455	1.281	33	6.000	1.595	33	4.091	1.658	33	3.794	1.605	34	5.633	1.169	30	4.206	1.231	34	3.781	1.243	32	5.147	1.240	34
first	5	5.515	2.245	33	6.829	1.828	35	6.424	1.724	33	3.853	1.912	34	3.794	1.641	34	5.844	1.481	32	2.265	0.949	34	4.758	1.457	33	4.121	0.913	33
fish	4	3.727	1.989	33	5.375	0.820	32	5.546	1.281	33	6.667	1.005	33	6.724	0.638	29	6.133	1.204	30	1.882	0.832	34	2.344	1.079	32	3.970	1.000	33
fisherman	9	3.471	1.989	34	5.543	0.805	35	5.294	1.177	34	6.177	1.042	34	6.371	0.897	35	5.057	1.672	35	2.857	0.833	35	3.500	1.334	34	6.546	0.742	33
fist	4	5.333	2.318	33	3.394	1.071	33	5.529	1.882	34	6.303	1.000	33	6.576	0.605	33	5.636	1.592	33	3.177	1.175	34	3.471	1.576	34	5.618	0.940	34
fit	3	5.943	1.956	35	7.177	1.294	34	5.886	1.703	35	4.143	1.570	35	4.677	1.640	34	6.091	1.083	33	3.088	1.147	34	4.286	1.030	35	4.457	1.338	35
fit (convulsion)	3	4.758	2.475	33	2.485	1.690	33	3.061	1.757	33	5.182	1.527	33	5.333	1.450	33	4.853	1.987	34	5.212	1.273	33	4.515	1.184	33	4.156	0.833	32
fit (healthy)	3	6.970	1.642	33	8.235	0.769	34	7.059	1.862	34	4.371	1.914	35	5.697	0.937	33	6.265	1.093	34	3.912	1.422	34	4.743	1.078	35	4.618	1.213	34
fit (suitable)	3	4.625	1.949	32	6.125	1.218	32	5.618	1.698	34	3.353	1.747	34	3.441	1.418	34	5.879	1.200	33	4.371	1.587	35	3.857	1.588	35	4.088	0.981	34
fizzy	5	5.767	1.995	30	5.242	1.670	33	5.250	1.031	32	4.469	1.323	32	5.387	1.127	31	5.452	1.521	31	3.364	1.176	33	2.968	1.402	31	3.800	1.046	30
flab	4	3.000	2.111	35	3.114	1.526	35	3.714	1.750	35	4.912	1.579	34	5.788	1.200	33	5.412	1.665	34	4.743	1.317	35	4.324	1.585	34	4.000	1.260	34
flabby	6	3.344	2.071	32	2.813	1.310	32	3.516	1.663	31	5.091	1.422	33	5.938	1.029	32	5.129	1.581	31	4.156	1.417	32	4.156	1.922	32	3.667	1.363	33
flap	4	3.581	1.661	31	4.629	1.514	35	5.000	1.042	35	5.457	1.461	35	5.086	1.697	35	5.152	1.417	33	3.314	1.545	35	2.971	1.183	35	3.781	0.819	32
flask	5	4.103	1.539	29	5.345	0.658	29	5.241	1.039	29	6.667	0.650	30	6.500	0.806	30	5.107	1.633	28	4.387	1.407	31	2.438	1.116	32	4.821	1.136	28
flatulence	10	3.733	2.112	30	3.094	1.259	32	3.667	1.535	30	5.233	1.383	30	4.097	1.766	31	3.970	2.181	33	5.938	1.171	32	3.677	1.353	31	5.500	1.146	32
flatulent	9	3.581	2.167	31	3.156	1.460	32	4.344	1.962	32	4.871	1.737	31	3.633	1.941	30	3.581	1.681	31	5.742	1.269	31	3.807	1.490	31	5.367	1.080	30
flea	4	2.656	1.761	32	3.469	1.369	32	4.375	1.781	32	6.424	0.954	33	5.938	1.499	32	4.515	1.940	33	3.606	1.254	33	1.400	0.917	30	4.406	0.861	32
flee	4	4.969	2.008	32	3.333	1.295	33	3.452	2.014	31	4.500	1.500	32	4.469	1.479	32	4.807	1.908	31	4.594	1.598	32	3.710	1.745	31	3.606	1.013	33
fleet	5	3.824	2.431	34	4.714	1.002	35	4.914	1.592	35	5.086	1.422	35	5.059	1.798	34	3.677	1.859	34	5.000	1.163	34	5.212	1.754	33	4.714	1.255	35
flesh	5	5.818	2.480	33	4.818	1.466	33	5.182	1.623	33	6.667	0.725	33	6.250	0.791	32	5.375	1.850	32	4.257	1.130	35	4.606	1.369	33	4.188	1.236	32
flick	5	4.758	2.016	33	4.697	1.425	33	6.030	1.425	33	4.438	1.749	32	5.206	1.860	34	5.563	1.478	32	2.941	1.259	34	2.647	1.625	34	3.588	1.331	34
flick (movement)	5	6.000	1.328	34	5.000	0.939	34	5.618	1.941	34	4.882	1.567	34	6.029	1.014	34	5.206	1.586	34	3.294	1.177	34	2.333	1.318	33	3.735	1.244	34
flick (movie)	5	5.121	2.226	33	6.500	1.334	34	5.194	1.804	31	5.938	0.899	32	5.118	1.694	34	4.121	2.143	33	5.000	1.000	32	4.091	1.865	33	2.882	1.278	34
flicker	7	4.765	1.941	34	5.265	0.980	34	5.000	1.128	33	4.333	1.341	33	5.061	1.774	33	4.529	1.631	34	4.618	1.495	34	2.758	1.349	33	3.794	0.759	34
flight	6	5.886	2.067	35	5.943	1.308	35	5.371	2.192	35	5.294	1.525	34	5.818	0.968	33	6.121	1.066	33	3.400	0.991	35	4.849	1.579	33	3.909	1.083	33
flint	5	3.345	1.728	29	4.936	0.504	31	5.406	1.433	32	5.969	1.132	32	5.133	2.061	30	3.657	1.881	35	4.938	1.273	32	2.452	1.103	31	4.849	1.104	33
flirt	5	7.571	1.555	35	6.853	1.286	34	6.086	2.143	35	3.229	1.514	35	4.735	1.540	34	6.086	1.105	35	5.486	1.025	35	4.177	1.175	34	2.400	1.357	35
flirty	6	7.200	1.527	35	6.657	1.511	35	6.886	1.686	35	3.059	1.454	34	4.914	1.645	35	5.735	1.220	34	5.714	0.848	35	4.343	1.194	35	1.794	0.900	34
float	5	4.000	1.907	33	6.125	1.023	32	5.212	1.701	33	4.879	1.493	33	4.970	1.623	33	5.067	1.711	30	2.970	0.904	33	3.909	1.525	33	3.242	0.954	33
flood	5	5.457	2.116	35	2.829	1.276	35	4.559	2.303	34	6.029	1.183	35	6.286	0.881	35	5.571	1.460	35	3.457	0.873	35	5.800	1.430	35	4.057	0.924	35
florist	7	4.500	2.159	34	6.515	1.048	33	4.941	1.552	34	6.000	1.138	34	5.971	0.878	35	5.118	1.875	34	4.714	1.343	35	3.970	1.446	33	2.343	1.264	35
flour	5	3.156	1.822	32	5.194	0.644	31	5.364	1.344	33	5.906	1.444	32	6.063	0.933	32	5.719	1.375	32	3.118	1.022	34	2.500	1.289	34	3.206	0.932	34
flourish	8	6.500	1.944	34	7.543	1.203	35	6.059	2.248	34	3.029	1.485	34	3.941	1.924	34	4.382	1.715	34	5.412	1.032	34	4.914	1.381	35	2.412	1.331	34
flow	4	4.057	2.042	35	5.750	1.211	36	4.706	1.758	34	4.086	1.519	35	4.441	1.718	34	5.625	1.474	32	3.257	1.203	35	4.206	1.471	34	3.400	1.357	35
flower	6	5.273	2.150	33	7.688	1.014	32	5.242	1.615	33	6.656	0.922	32	6.788	0.591	33	6.600	0.611	30	1.788	0.686	33	2.727	1.462	33	1.656	0.775	32
fluent	6	5.794	2.259	34	7.147	1.286	34	7.030	1.359	33	3.121	1.533	33	3.333	2.025	33	5.968	1.150	31	4.882	1.231	34	4.281	1.484	32	3.212	1.008	33
fluid	5	4.500	1.944	34	5.177	0.954	34	5.194	1.615	31	5.429	1.358	35	6.121	0.769	33	5.121	1.683	33	4.371	1.197	35	3.636	1.275	33	3.375	1.218	32
flute	5	4.636	1.872	33	5.871	1.157	31	5.690	1.600	29	6.710	0.579	31	6.567	1.023	30	4.750	1.785	28	3.567	0.920	30	2.548	1.011	31	2.828	0.985	29
flutter	7	5.563	2.076	32	6.088	1.245	34	5.129	1.809	31	3.656	1.593	32	5.000	1.859	33	4.697	1.749	33	4.382	1.284	34	2.625	1.166	32	2.265	1.171	34
fly	3	5.406	2.177	32	5.406	2.177	32	6.031	1.551	32	5.516	1.720	31	5.759	1.524	29	6.000	1.388	27	2.313	0.726	32	3.531	2.264	32	4.188	0.634	32
fly (insect)	3	2.971	1.948	34	4.091	1.311	33	5.029	1.647	35	6.382	1.112	34	6.735	0.503	34	6.059	1.056	34	2.143	0.723	35	1.471	1.242	34	4.324	0.865	34
fly (through air)	3	6.594	1.918	32	6.677	1.490	34	6.029	2.256	34	4.471	1.944	34	5.647	1.348	34	6.030	1.218	33	2.529	1.007	34	4.824	1.740	34	3.853	1.088	34
foam	4	4.839	1.706	31	5.333	0.869	30	4.710	0.957	31	5.968	0.967	31	5.936	1.045	31	4.724	1.436	29	3.844	1.394	32	2.844	1.253	32	3.680	0.882	25
fodder	6	3.536	1.955	28	4.571	1.050	28	4.960	1.216	25	4.750	2.026	24	3.929	1.731	28	3.486	2.048	35	5.643	1.231	28	3.407	1.313	27	4.464	0.906	28
foggy	5	3.813	1.758	32	4.094	1.234	32	4.258	1.866	31	4.839	1.221	31	5.467	1.231	30	5.345	1.560	29	3.774	1.038	31	4.531	1.392	32	4.000	0.756	28
foible	6	5.067	2.235	15	4.467	1.024	15	4.250	1.299	16	2.533	1.147	15	2.529	1.091	17	2.031	1.741	32	6.579	0.936	19	3.357	1.043	14	3.294	1.072	17
foil	4	3.471	1.736	34	4.727	0.897	33	5.206	1.301	34	5.657	1.433	35	6.061	1.391	33	4.879	1.493	33	3.824	1.317	34	2.800	1.238	35	4.088	0.818	34
foil (metal)	4	3.371	2.139	35	5.030	0.627	33	5.029	1.071	34	6.171	1.108	35	5.743	1.662	35	5.286	1.614	35	3.457	1.024	35	2.853	1.309	34	4.647	0.836	34
foil (prevent)	4	4.424	2.216	33	3.794	2.011	34	5.242	2.594	33	2.818	1.381	33	2.625	1.474	32	4.333	1.804	33	5.516	1.215	31	3.706	1.249	34	4.531	1.089	32
fold	4	3.323	1.767	31	4.875	1.218	32	5.000	1.481	31	4.500	1.750	32	4.813	1.878	32	5.833	1.319	30	2.938	1.248	32	2.813	1.467	32	3.548	0.945	31
folder	6	2.939	1.650	33	5.229	0.721	35	5.286	1.446	35	6.382	1.164	34	6.594	0.701	32	6.061	1.254	33	3.571	1.178	35	3.143	1.222	35	4.061	0.736	33
folk	4	4.000	1.954	33	5.794	1.132	34	4.807	1.119	31	4.618	1.572	34	4.091	1.676	33	4.188	1.927	32	4.686	1.526	35	4.057	1.413	35	4.333	0.841	33
follow	6	3.906	1.826	32	4.879	1.094	33	3.706	2.243	34	3.438	1.456	32	3.735	1.852	34	5.875	1.139	32	2.794	1.301	34	3.844	1.034	32	3.441	0.881	34
folly	5	4.138	1.717	29	4.357	0.972	28	5.000	1.058	25	3.192	1.075	26	2.778	1.286	27	3.419	2.028	31	6.231	1.250	26	3.577	1.419	26	3.586	1.130	29
fond	4	5.114	2.214	35	6.800	1.064	35	5.600	1.571	35	2.943	1.351	35	3.324	1.509	34	4.909	1.640	33	4.200	1.327	35	3.571	1.294	35	2.714	0.848	35
food	4	6.735	1.771	34	7.606	1.229	33	6.606	1.874	33	6.313	0.634	32	6.500	0.619	30	6.870	0.337	23	1.765	0.644	34	4.242	1.326	33	4.133	0.884	30
fool	4	4.594	2.090	32	3.000	1.188	34	4.471	1.835	34	3.818	1.566	33	4.794	1.471	34	5.839	1.322	31	3.400	0.932	35	3.735	1.441	34	4.939	0.983	33
foolish	7	5.000	2.146	33	2.636	1.202	33	3.788	2.171	33	2.818	1.403	33	3.912	1.805	34	5.533	1.727	30	3.735	1.461	34	4.303	1.267	33	4.706	1.072	34
foot	4	3.758	1.793	33	5.030	1.141	33	5.552	1.522	29	6.552	0.854	29	6.724	0.690	29	6.615	0.738	26	1.970	0.797	33	2.375	1.111	32	4.138	0.899	29
foot (body)	4	2.765	1.436	34	5.324	1.021	34	5.412	1.629	34	6.735	0.559	34	6.788	0.769	33	6.559	0.650	34	1.765	1.214	34	2.364	1.039	33	4.529	0.915	34
foot (length)	4	3.486	2.089	35	4.939	0.736	33	4.914	1.795	35	5.588	1.700	34	4.800	1.894	35	5.758	1.349	33	4.286	1.343	35	3.485	1.617	33	5.000	0.926	35
football	8	3.807	2.415	31	4.833	1.951	30	5.548	1.738	31	6.310	1.021	29	6.821	0.538	28	6.240	1.556	25	2.606	1.153	33	3.546	1.458	33	6.182	0.936	33
forage	6	4.655	1.625	29	5.500	1.210	28	5.200	1.137	30	3.759	1.356	29	3.867	1.455	30	3.242	1.741	33	5.710	1.549	31	3.903	0.962	31	4.063	0.998	32
force	5	5.457	2.247	35	3.912	1.738	34	4.829	2.863	35	4.471	1.684	34	3.788	1.701	33	5.656	1.406	32	4.353	1.303	34	5.455	1.305	33	5.514	1.105	35
forceful	8	5.912	2.049	34	2.886	1.115	35	4.697	2.758	33	3.314	1.260	35	3.629	1.354	35	4.882	1.605	34	4.686	1.008	35	5.294	1.125	34	5.788	1.008	33
ford	4	3.281	1.586	32	5.031	0.684	32	4.758	1.326	33	5.563	1.499	32	4.531	2.015	32	3.171	1.797	35	5.226	1.337	31	4.452	1.603	31	4.853	1.088	34
forehead	8	3.382	1.609	34	5.257	0.648	35	5.114	1.237	35	6.714	0.658	35	6.657	0.532	35	5.818	1.192	33	2.743	1.078	35	3.400	1.497	35	4.229	0.721	35
foreign	7	5.091	2.165	33	5.424	1.016	33	5.063	1.560	32	3.576	1.518	33	3.818	1.898	33	5.719	1.281	32	4.333	1.005	33	4.364	1.298	33	4.273	0.617	33
foreigner	9	4.697	1.930	33	5.188	1.570	32	4.750	1.785	32	4.061	1.722	33	4.438	1.600	32	5.000	1.576	29	5.152	1.306	33	3.906	0.980	32	4.581	0.794	31
forest	6	5.188	2.083	32	6.452	1.411	31	4.656	1.864	32	6.594	0.605	32	6.633	0.605	30	5.750	1.479	28	2.581	1.158	31	6.097	1.027	31	3.867	0.884	30
forge	5	4.781	1.996	32	4.969	1.447	32	5.621	1.789	29	3.719	1.807	32	3.581	1.540	31	3.467	1.784	30	5.500	1.275	32	4.613	1.183	31	5.172	1.234	29
forget	6	3.429	1.961	35	3.529	0.776	34	4.029	1.765	35	2.706	1.486	34	2.829	1.828	35	6.206	1.132	34	2.914	0.874	35	3.686	1.190	35	3.941	0.873	34
forgetful	9	3.229	1.868	35	3.559	1.063	34	2.939	1.369	33	2.647	1.348	34	2.529	1.667	34	5.781	1.243	32	4.400	1.398	35	3.727	1.262	33	4.471	1.218	34
fork	4	3.530	1.964	66	5.212	0.962	66	5.631	1.260	65	6.600	0.925	65	6.667	0.876	66	6.415	1.201	65	2.090	0.973	67	2.358	1.357	67	4.379	0.934	66
fork (cutlery)	4	3.177	1.855	34	5.441	1.439	34	5.794	2.069	34	6.771	0.539	35	6.853	0.429	34	6.758	0.780	33	2.056	1.290	36	2.194	1.221	36	4.083	1.211	36
fork (road)	4	3.909	2.080	33	4.875	0.927	32	4.727	1.911	33	5.727	1.238	33	5.727	1.332	33	4.367	2.041	30	4.750	1.392	32	4.000	1.639	32	4.788	0.879	33
form	4	3.529	1.538	34	5.177	1.124	34	5.441	1.333	34	3.939	1.705	33	3.303	1.623	33	5.667	1.274	30	3.912	0.981	34	3.667	1.064	33	3.909	1.026	33
formation	9	4.200	1.759	30	5.625	1.083	32	4.567	1.499	30	3.656	1.593	32	3.781	1.340	32	4.897	1.605	29	5.188	1.130	32	4.781	1.111	32	4.704	0.761	27
former	6	3.125	1.556	32	4.438	0.998	32	4.767	1.309	30	2.281	1.125	32	2.161	0.987	31	4.607	1.543	28	5.387	1.155	31	3.563	0.998	32	4.080	0.627	25
fort	4	5.029	1.992	34	5.714	1.364	35	6.265	2.034	34	6.171	1.363	35	6.206	1.132	34	4.219	1.536	32	3.429	1.129	35	5.735	1.244	34	5.667	0.943	33
fortress	8	5.281	1.875	32	5.394	1.413	33	5.484	2.312	31	6.182	1.058	33	6.094	1.331	32	4.194	1.804	31	4.294	1.151	34	6.030	1.243	33	5.242	1.538	33
fortuitous	10	5.583	2.178	24	6.783	1.214	23	5.857	1.726	21	2.333	1.247	24	2.167	1.106	24	2.514	1.763	35	6.500	0.817	24	4.565	1.439	23	4.167	1.027	24
fortunate	9	5.000	2.060	33	7.765	0.972	34	6.059	1.970	34	2.618	1.372	34	3.177	1.671	34	5.719	1.305	32	5.265	1.009	34	4.909	1.138	33	3.970	0.937	33
fortune	7	6.714	2.036	35	7.657	1.145	35	6.600	2.003	35	3.571	1.661	35	4.629	1.806	35	5.781	1.166	32	4.286	1.255	35	5.824	1.124	34	3.943	1.120	35
forty	5	3.677	1.874	34	4.788	0.946	33	5.219	1.243	32	3.394	1.476	33	4.118	1.549	34	5.700	1.370	30	2.794	0.900	34	4.438	1.391	32	4.177	1.097	34
[truncated: 3,555 more rows]
